# Supplementary material for: Behavioural and Social Drivers (BeSD) of COVID-19 vaccination for children: A cross-sectional study of parental vaccine confidence and intent in Mysore, India
Source: PLoS One. 2026 Apr 16;21(4):e0316877. doi: 10.1371/journal.pone.0316877 (PMC13086324; doi:10.1371/journal.pone.0316877)
Supplement: S1 Appendix — (XLSX) [file pone.0316877.s001.xlsx]

## Sheet: Data Dictionary
	COVID Vaccine Hesitancy Parents Survey DATA DICTIONARY
SECTION PART	VARIABLE NAME	DEFINITION	CODE LIST (need to add skip patterns!!)
Demographic data	ID	ID Number	specify-------
	Age	Age	specify---------
	Female	Gender	0=male, 1=female, 99=other
	Relationship	What is your relationship with the child?- Selected Choice	1=father, 2=mother, 3=guardian
	Guardian	What is your relationship with the child?- Guardian (specify relationship) - Text	specify---------
	Marital	What is your marital status? - Selected Choice	1= single, 2= married, 3= widow or widower, 4= separated or divorced, 5= other
	MaritalOther	What is your marital status? - Other(Specify) - Text	specify-------
	Childrencategory	How many children do you have? - Selected Choice	1=Total, 2=Total/Live, 3=Total/Live/Dead
	Childrencount	How many children do you have? - Total- Text	specify number -------
	Childrenlive	How many children do you have? - Live- Text	specify number -------
	Childrendead	How many children do you have?- Dead - Text	specify number -------
	Child1	Gender and Ages of all the living children - Child 1	specify Sex/Age ---------
	Child2	Gender and Ages of all the living children - Child 2	specify Sex/Age ---------
	Child3	Gender and Ages of all the living children - Child 3	specify Sex/Age ---------
	Child4	Gender and Ages of all the living children - Child 4	specify Sex/Age ---------
	Child5	Gender and Ages of all the living children- Child 5	specify Sex/Age ---------
	Child6	Gender and Ages of all the living children- Child 6	specify Sex/Age ---------
	MTongue	What is your mother tongue? - Selected Choice	1= hindi, 2= kannada, 3= telugu, 4= tamil, 5= urdu, 6= other
	MTongueOther	What is your mother tongue? - Others- Text	specify---------
	Religion	What religion do you follow? - Selected Choice	1= hindu, 2= muslim, 3= sikh, 4= christian, 5= jain, 6= buddhism, 7= no religion, 8= other, 9= no response.
	ReligionOther	What religion do you follow? - Others (specify) - Text	specify---------
	Caste	Do you belong to a particular caste?	1= scheduled caste, 2= scheduled tribes, 3= other backward caste, 4= general caste
	Edyrs	Number of years of formal education	specify---------
	Edstatus	Educational status (highest attained degree)	1= professional degree, 2= graduate, 3= secondary school, 4= high school, 5= primary school, 6= literate no formal education, 7= illiterate, 99= refused
	Emp	What is your employment status?	1= Employed, 2= Homemaker, 3= Retired, 4= Unemployed, 5= student
	Occ	If employed, what is your occupation?	If yes, how many hours in a day do you work specify----------
	SpEmp	Is your spouse employed?	1= Yes, 0= No
	SpOcc	If employed, what is their occupation?	specify-------
	HhldIncome	What is your total household Income?	1= <3000, 2= 3001-10000, 3= 10,001- 20,000, 4= 20,001-30,000, 5= 30,001-40,000, 6= 40,001-50,000, 7= >50,000, 8= Don’t know, 9= Refused
	Decision	Who makes decisions about your child’s health care? - Selected Choice	1=I/Myself, 2= Spouse, 3=Jointly me and spouse, 4= Jointly with others in the household, 5=others in the household(specify)
	DecisionOther	Who makes decisions about your child’s health care?- Others in the household(Specify) - Text	Specify _____
	DevDisability	Do your children have any of the following medical conditions?- 1. Developmental disabilities (Autism, learning disability, vision or hearing problems, etc.)	1= Yes, 0= No, 99=Don't know
	Asthma	Do your children have any of the following medical conditions?- 2. Asthma	1= Yes, 0= No, 99=Don't know
	OtherResp	Do your children have any of the following medical conditions? - 3. Other respiratory disease (Pneumonia, bronchitis, etc.)	1= Yes, 0= No, 99=Don't know
	Epilepsy	Do your children have any of the following medical conditions? - 4. Epilepsy	1= Yes, 0= No, 99=Don't know
	Diabetes	Do your children have any of the following medical conditions? - 5. Diabetes (High Blood Sugar)	1= Yes, 0= No, 99=Don't know
	HeartDisease	Do your children have any of the following medical conditions? - 6. Heart Disease	1= Yes, 0= No, 99=Don't know
	Cancer	Do your children have any of the following medical conditions?- 7. Cancer	1= Yes, 0= No, 99=Don't know
	Obesity	Do your children have any of the following medical conditions? - 8. Obesity	1= Yes, 0= No, 99=Don't know
	KidneyDisease	Do your children have any of the following medical conditions? - 9. Kidney disease	1= Yes, 0= No, 99=Don't know
	HIV	Do your children have any of the following medical conditions? - 10. HIV/AIDS	1= Yes, 0= No, 99=Don't know
	OtherMedCond	Do your children have any of the following medical conditions? - 11. Other (Specify)	Specify
	OtherMedCondtxt	Do your children have any of the following medical conditions? - 11. Other (Specify)- Text	Specify
	VaccineBug	Have you heard about any vaccines that can prevent you from getting infected with a bug that can cause serious disease?	1= Yes, 0= No, 99=Don't know
	TrustVaccine	How much do you trust the process in general (not just for COVID-19) to develop safe vaccines for children?	1 = Fully trust, 2 = Mostly trust, 3 = Somewhat trust, 4= Do not trust
	VaxImportant	How much do you agree with the following statements about vaccines in general (not just for COVID-19)? - a) Vaccines are important for children	1 = Strongly agree, 2 = Tend to agree, 3 = Tend to disagree, 4 = Strongly disagree, 5 = Do not know
	VaxSafe	How much do you agree with the following statements about vaccines in general (not just for COVID-19)- b) Overall, I think vaccines are safe	1 = Strongly agree, 2 = Tend to agree, 3 = Tend to disagree, 4 = Strongly disagree, 5 = Do not know
	VaxEffective	How much do you agree with the following statements about vaccines in general (not just for COVID-19)?- c) Overall, I think vaccines are effective	1 = Strongly agree, 2 = Tend to agree, 3 = Tend to disagree, 4 = Strongly disagree, 5 = Do not know
	VaxReligion	How much do you agree with the following statements about vaccines in general (not just for COVID-19)? - d) Vaccines are compatible with my religious beliefs	1 = Strongly agree, 2 = Tend to agree, 3 = Tend to disagree, 4 = Strongly disagree
	ChVax	Did your children receive all the age-appropriate vaccines and their doses as per the National Immunization Program?	1 = Yes, 0 = No
	ChVaxmiss	If No, which vaccine(s) have your children missed? (Specify name of the vaccine or age (Month or Year) at which the vaccine was supposed to be taken)	specify-------
	ChVaxmissAware	If No, what is the reason for missing vaccination? (Circle all that apply)- Selected Choice/ a. I am not aware of which vaccines should be given to my children	1 = Yes, 0 = No
	ChVaxmissDose	If No, what is the reason for missing vaccination? (Circle all that apply)- Selected Choice/ b. I am not aware of additional doses (2nd and 3rd doses) for certain vaccines/	1 = Yes, 0 = No
	ChVaxmissTime	If No, what is the reason for missing vaccination? (Circle all that apply)- Selected Choice/ c. I did not have time to take my children for vaccination	1 = Yes, 0 = No
	ChVaxmissPostpone	If No, what is the reason for missing vaccination? (Circle all that apply)- Selected Choice/ d. Postponed the vaccination due the COVID-19 pandemic	1 = Yes, 0 = No
	ChVaxmissWaitTime	If No, what is the reason for missing vaccination? (Circle all that apply)- Selected Choice/ e. There is a long waiting time to receive vaccinations	1 = Yes, 0 = No
	ChVaxmissDistance	If No, what is the reason for missing vaccination? (Circle all that apply)- Selected Choice/ f. The place to receive vaccination is too far from my house	1 = Yes, 0 = No
	ChVaxmissTransport	If No, what is the reason for missing vaccination? (Circle all that apply)- Selected Choice/ g. I do not have transport to take my children for their vaccination	1 = Yes, 0 = No
	ChVaxmissAfford	If No, what is the reason for missing vaccination? (Circle all that apply)- Selected Choice/ h. I cannot afford the vaccinations	1 = Yes, 0 = No
	ChVaxmissIll	If No, what is the reason for missing vaccination? (Circle all that apply)- Selected Choice/ i. My child was ill, hence I postponed the vaccination	1 = Yes, 0 = No
	ChVaxmissSideEffects	If No, what is the reason for missing vaccination? (Circle all that apply)- Selected Choice/ j. My children will have side-effects from the vaccine	1 = Yes, 0 = No
	ChVaxmissOther	If No, what is the reason for missing vaccination? (Circle all that apply)- Selected Choice/ k. Other	1 = Yes, 0 = No
	ChVaxmissOthertxt	If No, what is the reason for missing vaccination? (Circle all that apply) - k. Others – specify- Text	specify---------
	CovidTranInf	5. In your opinion, how is COVID-19 transmitted in your community? Circle all that apply.- Selected Choice / a. Through contact with infected person	1 = Yes, 0 = No
	CovidTranSocial	5. In your opinion, how is COVID-19 transmitted in your community? Circle all that apply.- Selected Choice / b. Through social gatherings	1 = Yes, 0 = No
	CovidTranMass	5. In your opinion, how is COVID-19 transmitted in your community? Circle all that apply.- Selected Choice / c. Mass gatherings	1 = Yes, 0 = No
	CovidTranPrev	5. In your opinion, how is COVID-19 transmitted in your community? Circle all that apply.- Selected Choice / d. Not following preventative measures	1 = Yes, 0 = No
	CovidTranTravel	5. In your opinion, how is COVID-19 transmitted in your community? Circle all that apply.- Selected Choice / e. Travel	1 = Yes, 0 = No
	CovidTranHospital	5. In your opinion, how is COVID-19 transmitted in your community? Circle all that apply.- Selected Choice / f. Hospital visit	1 = Yes, 0 = No
	CovidTranDK	5. In your opinion, how is COVID-19 transmitted in your community? Circle all that apply.- Selected Choice / g. Don't know	1 = Yes, 0 = No
	CovidTranOth	5. In your opinion, how is COVID-19 transmitted in your community? Circle all that apply.- Selected Choice / h. Other (specify)	1 = Yes, 0 = No
	CovidTrantxt	5. In your opinion, how is COVID-19 transmitted in your community? Circle all that apply./ h. Other (specify)/ - Text	specify---------
	CovidVax	Have you received the COVID-19 vaccine?	1= No, 2=Not willing to take second dose, 3= Second dose yet to receive, 4= Yes, I have received both doses
	MissSideEffect	If ‘No‘, what is the reason for not getting vaccinated? Circle all that apply. - Selected Choice / a. Fear of vaccine side effects	1 = Yes, 0 = No
	MissHadCov	If ‘No‘, what is the reason for not getting vaccinated? Circle all that apply. - Selected Choice / b. Already had COVID-19, so I am not getting vaccinated	1 = Yes, 0 = No
	MissProtocol	If ‘No‘, what is the reason for not getting vaccinated? Circle all that apply. - Selected Choice / c. If we have to continue following safety protocols like masks, hand washing, why should we get vaccinated?	1 = Yes, 0 = No
	MissTrust	If ‘No‘, what is the reason for not getting vaccinated? Circle all that apply. - Selected Choice / d. Lack of trust in vaccination	1 = Yes, 0 = No
	MissHealthCond	If ‘No‘, what is the reason for not getting vaccinated? Circle all that apply. - Selected Choice / e. Due to health condition and allergy	1 = Yes, 0 = No
	MissCommunity	If ‘No‘, what is the reason for not getting vaccinated? Circle all that apply. - Selected Choice / f. No one in my community has received it, so I am not ready to get vaccinated	1 = Yes, 0 = No
	MissWait	If ‘No‘, what is the reason for not getting vaccinated? Circle all that apply. - Selected Choice / g. I want to wait and see what happens to others before I get vaccinated	1 = Yes, 0 = No
	MissFar	If ‘No‘, what is the reason for not getting vaccinated? Circle all that apply. - Selected Choice / h. I did not get vaccinated because the place to get the vaccination was too far away	1 = Yes, 0 = No
	MissWhere	If ‘No‘, what is the reason for not getting vaccinated? Circle all that apply. - Selected Choice / i. I do not know where to go for vaccination	1 = Yes, 0 = No
	MissTime	If ‘No‘, what is the reason for not getting vaccinated? Circle all that apply. - Selected Choice / j. I do not have time	1 = Yes, 0 = No
	MissOther	If ‘No‘, what is the reason for not getting vaccinated? Circle all that apply. - Selected Choice / k. Other, (specify)	1 = Yes, 0 = No
	MissOthertxt	If ‘No‘, what is the reason for not getting vaccinated? Circle all that apply. - k. Other, (specify) - Text	specify---------
	HhldVax	Have all the members in your household who are eligible for vaccination, received their vaccine? - Selected Choice	1 = Yes, 0 = No
	HhldVaxNotxt	Have all the members in your household who are eligible for vaccination, received their vaccine? - No (Who, Specify Reason - Text	specify---------
	CovVaxHear	Have you heard that the COVID-19 vaccine will be available for children below 18 years soon?	1 = Yes, 0 = No
	ChSourceTV	If Yes, where did you learn/ hear about the COVID-19 vaccine for children)? Circle all that apply. / a) TV	1 = Yes, 0 = No
	ChSourceRadio	If Yes, where did you learn/ hear about the COVID-19 vaccine for children)? Circle all that apply. /b) Radio	1 = Yes, 0 = No
	ChSourceNewspaper	If Yes, where did you learn/ hear about the COVID-19 vaccine for children)? Circle all that apply. / c) Newspaper/	1 = Yes, 0 = No
	ChSourcePhone	If Yes, where did you learn/ hear about the COVID-19 vaccine for children)? Circle all that apply. / d) Phone ringtone/	1 = Yes, 0 = No
	ChSourceFriends	If Yes, where did you learn/ hear about the COVID-19 vaccine for children)? Circle all that apply. / e) Friends/	1 = Yes, 0 = No
	ChSourceFamily	If Yes, where did you learn/ hear about the COVID-19 vaccine for children)? Circle all that apply. / f) Family/	1 = Yes, 0 = No
	ChSourceCoworkers	If Yes, where did you learn/ hear about the COVID-19 vaccine for children)? Circle all that apply. / g) Co-workers/	1 = Yes, 0 = No
	ChSourceProviders	If Yes, where did you learn/ hear about the COVID-19 vaccine for children)? Circle all that apply. /h) Healthcare providers /	1 = Yes, 0 = No
	ChSourceNeighbours	If Yes, where did you learn/ hear about the COVID-19 vaccine for children)? Circle all that apply. / j) Neighbours	1 = Yes, 0 = No
	ChSourceOther	If Yes, where did you learn/ hear about the COVID-19 vaccine for children)? Circle all that apply. i) Others (specify)/	1 = Yes, 0 = No
	ChSourceOthertxt	If Yes, where did you learn/ hear about the COVID-19 vaccine for children)? Circle all that apply./ i) Others (specify)/- Text	specify---------
	ChCovVaxProtect	Why do you think children should get the COVID-19 vaccine? Circle all that apply. - Selected Choice / a) Getting a COVID-19 vaccine would be a good way to protect my child from COVID-19/	1 = Yes, 0 = No
	ChCovVaxMedCond	Why do you think children should get the COVID-19 vaccine? Circle all that apply. - Selected Choice / b) Children with underlying medical conditions e.g. asthma, cancer, kidney disease, development problems are at a higher risk of severe illness due to COVID-19/	1 = Yes, 0 = No
	ChCovVaxSchool	Why do you think children should get the COVID-19 vaccine? Circle all that apply. - Selected Choice / c) So that my child can go back to school/	1 = Yes, 0 = No
	ChCovVaxNormal	Why do you think children should get the COVID-19 vaccine? Circle all that apply. - Selected Choice / d) Can lead a normal life like before the pandemic/	1 = Yes, 0 = No
	ChCovVaxHealth	Why do you think children should get the COVID-19 vaccine? Circle all that apply. - Selected Choice / e) Getting a COVID-19 vaccine will be important for the health of others in my family and community/	1 = Yes, 0 = No
	ChCovVaxNoBenefit	Why do you think children should get the COVID-19 vaccine? Circle all that apply. - Selected Choice / f) Children do not get any benefits from vaccine/	1 = Yes, 0 = No
	ChCovVaxOther	Why do you think children should get the COVID-19 vaccine? Circle all that apply. - Selected Choice / g) Others, specify/	1 = Yes, 0 = No
	ChCovVaxOthertxt	Why do you think children should get the COVID-19 vaccine? Circle all that apply./- g) Others, specify/- Text	specify ----------
	ChCovVaxLikely	If COVID-19 vaccines are available for your children, how likely are you to get them vaccinated?/	1=Very unlikely, 2= Somewhat unlikely, 3 = Not sure, 4=Somewhat likely, 5= 1 = Very likely
	ChCovVaxUnSideEffects	If, answer to Q.10 was b,c,,d or e, why are you unsure about getting your child vaccinated against COVID-19?? Circle all that apply./ - Selected Choice a) Fear of vaccine side effects/	1 = Yes, 0 = No
	ChCovVaxUnHealthProb	If, answer to Q.10 was b,c,,d or e, why are you unsure about getting your child vaccinated against COVID-19?? Circle all that apply./ - Selected Choice b) Lasting health problems for my child in the future/	1 = Yes, 0 = No
	ChCovVaxUnInfo	If, answer to Q.10 was b,c,,d or e, why are you unsure about getting your child vaccinated against COVID-19?? Circle all that apply./ - Selected Choice c) There is a lack of information about COVID-19 vaccine safety in children/	1 = Yes, 0 = No
	ChCovVaxUnWork	If, answer to Q.10 was b,c,,d or e, why are you unsure about getting your child vaccinated against COVID-19?? Circle all that apply./ - Selected Choice d) I do not think that COVID-19 vaccine works for children/	1 = Yes, 0 = No
	ChCovVaxUnInfoAge	If, answer to Q.10 was b,c,,d or e, why are you unsure about getting your child vaccinated against COVID-19?? Circle all that apply./ - Selected Choice e) I don’t have information on which age is safe to receive the vaccine/	1 = Yes, 0 = No
	ChCovVaxUnCovid	If, answer to Q.10 was b,c,,d or e, why are you unsure about getting your child vaccinated against COVID-19?? Circle all that apply./ - Selected Choice f) My child/children already had COVID-19, so I am not getting them vaccinated/	1 = Yes, 0 = No
	ChCovVaxUnSafety	If, answer to Q.10 was b,c,,d or e, why are you unsure about getting your child vaccinated against COVID-19?? Circle all that apply./ - Selected Choice g) If we have to continue following safety protocols like masks, hand washing, why should they get vaccinated?/	1 = Yes, 0 = No
	ChCovVaxUnHealthAllergy	If, answer to Q.10 was b,c,,d or e, why are you unsure about getting your child vaccinated against COVID-19?? Circle all that apply./ - Selected Choice h) Due to health condition and allergy/	1 = Yes, 0 = No
	ChCovVaxUnCommunity	If, answer to Q.10 was b,c,,d or e, why are you unsure about getting your child vaccinated against COVID-19?? Circle all that apply./ - Selected Choice i) No child in my community has received it, so I am not ready to get vaccinated/	1 = Yes, 0 = No
	ChCovVaxUnWait	If, answer to Q.10 was b,c,,d or e, why are you unsure about getting your child vaccinated against COVID-19?? Circle all that apply./ - Selected Choice j) I want to wait and see what happens to other children before I get my child vaccinated/	1 = Yes, 0 = No
	ChCovVaxUnInject	If, answer to Q.10 was b,c,,d or e, why are you unsure about getting your child vaccinated against COVID-19?? Circle all that apply./ - Selected Choice k) My child has a fear of injections/	1 = Yes, 0 = No
	ChCovVaxUnFam	If, answer to Q.10 was b,c,,d or e, why are you unsure about getting your child vaccinated against COVID-19?? Circle all that apply./ - Selected Choice l) Family members have hesitancy toward the COVID-19 vaccine. Specify who among your family members have hesitancy./	1 = Yes, 0 = No
	ChCovVaxUnFamtxt	If, answer to Q.10 was b,c,,d or e, why are you unsure about getting your child vaccinated against COVID-19?? Circle all that apply.- l) Family members have hesitancy toward the COVID-19 vaccine. Specify who among your family members have hesitancy.- Text	specify family members---------
	ChCovVaxUnOther	If, answer to Q.10 was b,c,,d or e, why are you unsure about getting your child vaccinated against COVID-19?? Circle all that apply./ - Selected Choice m) Other, (specify)/	1 = Yes, 0 = No
	ChCovVaxUnOthertxt	If, answer to Q.10 was b,c,,d or e, why are you unsure about getting your child vaccinated against COVID-19?? Circle all that apply./ m) Other, (specify)/- Text	specify---------
	SourceComLead	Who or what sources do you trust to give you accurate information on COVID-19 and its vaccine? Circle all that apply/ a) Community Leader	1 = Yes, 0 = No
	SourceDr	Who or what sources do you trust to give you accurate information on COVID-19 and its vaccine? Circle all that apply/ b) Doctor (Specify Pediatrician or other – General physician, Family doctor)	1 = Yes, 0 = No
	SourceTeacher	Who or what sources do you trust to give you accurate information on COVID-19 and its vaccine? Circle all that apply/ c) School teachers	1 = Yes, 0 = No
	SourceNurse	Who or what sources do you trust to give you accurate information on COVID-19 and its vaccine? Circle all that apply/ d) Nurse/ANM	1 = Yes, 0 = No
	SourceASHA	Who or what sources do you trust to give you accurate information on COVID-19 and its vaccine? Circle all that apply/ e) ASHA	1 = Yes, 0 = No
	SourceAnganwadi	Who or what sources do you trust to give you accurate information on COVID-19 and its vaccine? Circle all that apply/ f) Anganwadi Workers	1 = Yes, 0 = No
	SourceFam	Who or what sources do you trust to give you accurate information on COVID-19 and its vaccine? Circle all that apply/ g) Family members	1 = Yes, 0 = No
	SourceCoworkers	Who or what sources do you trust to give you accurate information on COVID-19 and its vaccine? Circle all that apply/ h) Co-workers	1 = Yes, 0 = No
	SourceFriends	Who or what sources do you trust to give you accurate information on COVID-19 and its vaccine? Circle all that apply/ i) Friends	1 = Yes, 0 = No
	SourceNeighbours	Who or what sources do you trust to give you accurate information on COVID-19 and its vaccine? Circle all that apply/ j) Neighbours	1 = Yes, 0 = No
	SourceNews	Who or what sources do you trust to give you accurate information on COVID-19 and its vaccine? Circle all that apply/ k) News – TV, Radio or Newspaper	1 = Yes, 0 = No
	SourceGov	Who or what sources do you trust to give you accurate information on COVID-19 and its vaccine? Circle all that apply/ l) Government agency (specify)	1 = Yes, 0 = No
	SourceGovtxt	Who or what sources do you trust to give you accurate information on COVID-19 and its vaccine? Circle all that apply/ l) Government agency (specify)/ - Text	specify---------
	SourceSM	Who or what sources do you trust to give you accurate information on COVID-19 and its vaccine? Circle all that apply/ m) Social media	1 = Yes, 0 = No
	SourceOther	Who or what sources do you trust to give you accurate information on COVID-19 and its vaccine? Circle all that apply/ n) Others (specify)	1 = Yes, 0 = No
	SourceOthertxt	Who or what sources do you trust to give you accurate information on COVID-19 and its vaccine? Circle all that apply/ - n) Others (specify)/- Text	specify---------
	InfVaxComLead	Who would influence your decision to get your children vaccinated? Circle all that apply/- a) Community Leader	1 = Yes, 0 = No
	InfVaxDr	Who would influence your decision to get your children vaccinated? Circle all that apply/- b) Doctor (Specify Pediatrician or other – General physician, Family doctor)	1 = Yes, 0 = No
	InfVaxTeacher	Who would influence your decision to get your children vaccinated? Circle all that apply/- c) School teachers	1 = Yes, 0 = No
	InfVaxNurse	Who would influence your decision to get your children vaccinated? Circle all that apply/- d) Nurse/ANM	1 = Yes, 0 = No
	InfVaxASHA	Who would influence your decision to get your children vaccinated? Circle all that apply/- e) ASHA	1 = Yes, 0 = No
	InfVaxAnganwadi	Who would influence your decision to get your children vaccinated? Circle all that apply/- f) Anganwadi Workers	1 = Yes, 0 = No
	InfVaxFam	Who would influence your decision to get your children vaccinated? Circle all that apply/- g) Family members	1 = Yes, 0 = No
	InfVaxCoworkers	Who would influence your decision to get your children vaccinated? Circle all that apply/- h) Co-workers	1 = Yes, 0 = No
	InfVaxFriends	Who would influence your decision to get your children vaccinated? Circle all that apply/- i) Friends	1 = Yes, 0 = No
	InfVaxNeighbours	Who would influence your decision to get your children vaccinated? Circle all that apply/- j) Neighbours	1 = Yes, 0 = No
	InfVaxNews	Who would influence your decision to get your children vaccinated? Circle all that apply/- k) News – TV, Radio or Newspaper	1 = Yes, 0 = No
	InfVaxGov	Who would influence your decision to get your children vaccinated? Circle all that apply/- l) Government agency (specify)	1 = Yes, 0 = No
	InfVaxGovtxt	Who would influence your decision to get your children vaccinated? Circle all that apply/- l) Government agency (specify)/- Text	specify government agency---------
	InfVaxSM	Who would influence your decision to get your children vaccinated? Circle all that apply/- m) Social media	1 = Yes, 0 = No
	InfVaxOther	Who would influence your decision to get your children vaccinated? Circle all that apply/- n) Others (specify)	1 = Yes, 0 = No
	InfVaxOthertxt	Who would influence your decision to get your children vaccinated? Circle all that apply/ - n) Others (specify)/- Text	specify---------
	PosCovid	Have your children ever received a positive test for COVID-19?/ - Selected Choice	1 = Yes, 0 = No
	PosCovidAgeGendertxt	Have your children ever received a positive test for COVID-19?/ - Yes/ If yes, specify age and gender of children who tested positive/ - Text	specify age and gender---------
	ImpactFearIll	2. How did your child getting COVID-19 disease/infection impact your life? Circle all that apply./ - a) Fear of developing severe illness/	1= Yes, 0= No
	ImpactFinStress	2. How did your child getting COVID-19 disease/infection impact your life? Circle all that apply./ - b) Financial stress from COVID-19 treatmenta/	1= Yes, 0= No
	ImpactEmoStress	2. How did your child getting COVID-19 disease/infection impact your life? Circle all that apply./ - c) Emotional stress/	1= Yes, 0= No
	ImpactFearOthers	2. How did your child getting COVID-19 disease/infection impact your life?Circle all that apply./- d) Fear of infecting family (including other children) or friends with COVID-19/	1= Yes, 0= No
	ImpactOther	2. How did your child getting COVID-19 disease/infection impact your life? Circle all that apply./ e) Other (specify)	1= Yes, 0= No
	ImpactOthertxt	2. How did your child getting COVID-19 disease/infection impact your life? Circle all that apply./ - e) Other (specify)/ - Text	specify---------
	TreatmentHomeIs	Where was the child treated for COVID-19? Circle all that apply./ - a) Home Isolation/	1= Yes, 0= No
	TreatmentCCC	Where was the child treated for COVID-19? Circle all that apply./ - b) COVID Care Centre/	1= Yes, 0= No
	TreatmentHospital	Where was the child treated for COVID-19? Circle all that apply./ - c) Hospital/	1= Yes, 0= No
	TreatmentOthers	Where was the child treated for COVID-19? Circle all that apply./ - d) Others (Please Specify)	1= Yes, 0= No
	TreatmentOtherstxt	Where was the child treated for COVID-19? Circle all that apply./ - d) Others (Please Specify) / - Text	specify---------
	PostInfoDr	After you found out your child had COVID-19, where did you get the information about how to manage COVID-19? Circle all that apply/ - a) Doctor (Specify Pediatrician or other – General physician, Family doctor)	1= Yes, 0= No
	PostInfoNurse	After you found out your child had COVID-19, where did you get the information about how to manage COVID-19? Circle all that apply/ - b) Nurse/ANM	1= Yes, 0= No
	PostInfoASHA	After you found out your child had COVID-19, where did you get the information about how to manage COVID-19? Circle all that apply/ - c) ASHA	1= Yes, 0= No
	PostInfoAnganwadi	After you found out your child had COVID-19, where did you get the information about how to manage COVID-19? Circle all that apply/ - d) Anganwadi workers	1= Yes, 0= No
	PostInfoMCC	After you found out your child had COVID-19, where did you get the information about how to manage COVID-19? Circle all that apply/ - e) Mysore City Corporation	1= Yes, 0= No
	PostInfoOther	After you found out your child had COVID-19, where did you get the information about how to manage COVID-19? Circle all that apply/ - f) Others/ (please specify)/	1= Yes, 0= No
	PostInfoOthertxt	After you found out your child had COVID-19, where did you get the information about how to manage COVID-19? Circle all that apply/- f) Others/ (please specify)/- Text	specify---------
	PostInfoNone	After you found out your child had COVID-19, where did you get the information about how to manage COVID-19? Circle all that apply/ - g) Didn’t receive any information from others	1= Yes, 0= No
	Cells highlighted have been removed from the dataset for deidentification

## Sheet: Dataset_text
ID	Age	Marital	Childrencategory	Childrencount	Childrenlive	Childrendead	Edyrs	Edstatus	Emp	SpEmp	HhldIncome	Decision	DevDisability	Asthma	OtherResp	Epilepsy	Diabetes	HeartDisease	Cancer	Obesity	KidneyDisease	HIV	OtherMedCond	VaccineBug	TrustVaccine	VaxImportant	VaxSafe	VaxEffective	VaxReligion	ChVax	ChVaxmissAware	ChVaxmissDose	ChVaxmissTime	ChVaxmissPostpone	ChVaxmissWaitTime	ChVaxmissDistance	ChVaxmissTransport	ChVaxmissAfford	ChVaxmissIll	ChVaxmissSideEffects	ChVaxmissOther	CovidTranInf	CovidTranSocial	CovidTranMass	CovidTranPrev	CovidTranTravel	CovidTranHospital	CovidTranDK	CovidTranOth
1	32	Widow / Widower	Total/ Live/Dead	2	2	0	06	High school (class V to IX)	Employed		3001-10000	I/Myself	No/0	No/0	No/0	No/0	No/0	No/0	No/0	No/0	No/0	No/0	No/0	Yes /1	Fully trust	Strongly agree	Strongly agree	Strongly agree	Strongly agree	Yes	0	0	0	0	0	0	0	0	0	0	0	1	1	0	0	0	0	0	0
2	50	Separated/Divorced	Total/ Live/Dead	0	0	0	10	Secondary school /Intermediary (ITI course, class XII/X or Intermediate)	Employed		3001-10000	Jointly with others in the household	No/0	No/0	No/0	No/0	No/0	No/0	No/0	No/0	No/0	No/0	No/0	Yes /1	Fully trust	Strongly agree	Strongly agree	Strongly agree	Tend to agree	Yes	0	0	0	0	0	0	0	0	0	0	0	1	1	1	1	0	0	0	0
3	45	Married	Total/ Live/Dead	3	2	1	15	Graduate (B.A/B.Sc /B.Com/Diploma	Homemaker	Yes	3001-10000	Jointly me and spouse	No/0	No/0	No/0	No/0	No/0	No/0	No/0	No/0	No/0	No/0	No/0	Yes /1	Fully trust	Strongly agree	Strongly agree	Strongly agree	Strongly agree	Yes	0	0	0	0	0	0	0	0	0	0	0	1	0	0	1	1	0	0	0
4	42	Married	Total/Live	2	2		04	Primary School (upto Class IV)	Homemaker	Yes	10,001- 20,000	Jointly me and spouse	No/0	No/0	No/0	No/0	No/0	No/0	No/0	No/0	No/0	No/0	No/0	Yes /1	Fully trust	Strongly agree	Strongly agree	Strongly agree	Strongly agree		0	0	0	0	0	0	0	0	0	0	0	1	1	0	1	0	0	0	0
5	27	Married	Total/ Live/Dead	2	2	0	11	Secondary school /Intermediary (ITI course, class XII/X or Intermediate)	Homemaker	Yes	3001-10000	I/Myself	No/0	No/0	No/0	No/0	No/0	No/0	No/0	No/0	No/0	No/0	No/0	No/0	Fully trust	Strongly agree	Strongly agree	Strongly agree	Tend to agree	Yes	0	0	0	0	0	0	0	0	0	0	0	1	1	0	1	0	0	0	0
6	26	Married	Total/ Live/Dead	3	3	0	10	Secondary school /Intermediary (ITI course, class XII/X or Intermediate)	Homemaker	Yes	10,001- 20,000	Jointly me and spouse	No/0	No/0	No/0	No/0	No/0	No/0	No/0	No/0	No/0	No/0	No/0	Yes /1	Fully trust	Strongly agree	Strongly agree	Strongly agree	Strongly agree		0	0	0	0	0	0	0	0	0	0	0	1	0	0	1	0	0	0	0
7	35	Married	Total/ Live/Dead	2	2	0	12	Secondary school /Intermediary (ITI course, class XII/X or Intermediate)	Homemaker	Yes	3001-10000	Jointly me and spouse	No/0	No/0	No/0	No/0	No/0	No/0	No/0	No/0	No/0	No/0	No/0	Yes /1	Mostly trust	Strongly agree	Strongly agree	Strongly agree	Tend to agree	Yes	0	0	0	0	0	0	0	0	0	0	0	1	1	0	1	0	0	0	0
8	31	Married	Total/ Live/Dead	3	2	1	4	Primary School (upto Class IV)	Homemaker	Yes	3001-10000	Jointly me and spouse	No/0	No/0	No/0	No/0	No/0	No/0	No/0	No/0	No/0	No/0	No/0	Yes /1	Fully trust	Strongly agree	Strongly agree	Strongly agree	Strongly agree	Yes	0	0	0	0	0	0	0	0	0	0	0	1	0	0	1	0	0	0	0
9	28	Married	Total/ Live/Dead	2	2	0	12	Secondary school /Intermediary (ITI course, class XII/X or Intermediate)	Homemaker	Yes	10,001- 20,000	Jointly me and spouse	No/0	No/0	No/0	No/0	No/0	No/0	No/0	No/0	No/0	No/0	No/0	Yes /1	Fully trust	Strongly agree	Strongly agree	Strongly agree	Strongly agree	Yes	0	0	0	0	0	0	0	0	0	0	0	1	0	0	1	0	0	0	0
10	35	Married	Total/ Live/Dead	2	3	0	8	High school (class V to IX)	Homemaker	Yes	10,001- 20,000	Jointly me and spouse	No/0	No/0	No/0	No/0	No/0	No/0	No/0	No/0	No/0	No/0	Yes/1	Yes /1	Fully trust	Strongly agree	Strongly agree	Strongly agree	Strongly agree	Yes	0	0	0	0	0	0	0	0	0	0	0	1	0	1	0	0	0	0	0
11	27	Married	Total/ Live/Dead	2	2	0	10	Secondary school /Intermediary (ITI course, class XII/X or Intermediate)	Employed	Yes	3001-10000	Jointly me and spouse	No/0	Yes/1	No/0	No/0	No/0	No/0	No/0	No/0	No/0	No/0	No/0	Yes /1	Fully trust	Strongly agree	Strongly agree	Strongly agree	Strongly agree	Yes	0	0	0	0	0	0	0	0	0	0	0	1	0	1	1	0	0	0	0
12	34	Married	Total/Live	1	1		15	Graduate (B.A/B.Sc /B.Com/Diploma	Homemaker	Yes	20,001-30,000	Jointly with others in the household	No/0	No/0	No/0	No/0	No/0	No/0	No/0	No/0	No/0	No/0	No/0	Yes /1	Mostly trust	Tend to agree	Tend to agree	Tend to agree	Tend to agree	Yes	0	0	0	0	0	0	0	0	0	0	0	1	0	0	1	0	0	0	0
13	36	Married	Total/ Live/Dead	2	2	0	10	Secondary school /Intermediary (ITI course, class XII/X or Intermediate)	Homemaker	Yes	20,001-30,000	Jointly me and spouse	No/0	No/0	No/0	No/0	No/0	No/0	No/0	No/0	No/0	No/0	No/0	No/0	Fully trust	Strongly agree	Strongly agree	Strongly agree	Strongly agree	Yes	0	0	0	0	0	0	0	0	0	0	0	1	1	1	1	0	0	0	0
14	36	Widow / Widower	Total/Live	3	3		08	High school (class V to IX)	Employed		3001-10000	I/Myself	No/0	No/0	No/0	No/0	No/0	No/0	No/0	No/0	No/0	No/0	No/0	Yes /1	Fully trust	Strongly agree	Strongly agree	Strongly agree	Strongly agree	Yes	0	0	0	0	0	0	0	0	0	0	0	1	0	0	1	0	0	0	0
15	24	Married	Total/ Live/Dead	2	2	0	12	Secondary school /Intermediary (ITI course, class XII/X or Intermediate)	Homemaker	Yes	20,001-30,000	Jointly me and spouse	No/0	No/0	No/0	No/0	No/0	No/0	No/0	No/0	No/0	No/0	No/0	Yes /1	Fully trust	Strongly agree	Strongly agree	Strongly agree	Strongly agree		0	0	0	0	0	0	0	0	0	0	0	1	0	0	0	0	0	0	0
16	39	Married	Total/ Live/Dead	4	3	1	7	High school (class V to IX)	Employed	No	3001-10000	Jointly me and spouse	No/0	No/0	No/0	No/0	No/0	No/0	No/0	No/0	No/0	No/0	No/0	Yes /1	Fully trust	Strongly agree	Strongly agree	Strongly agree	Strongly agree	Yes	0	0	0	0	0	0	0	0	0	0	0	0	0	0	1	0	0	0	0
17	29	Married	Total/ Live/Dead	5	1	4	10	Secondary school /Intermediary (ITI course, class XII/X or Intermediate)	Employed	Yes	3001-10000	Jointly with others in the household	No/0	No/0	No/0	No/0	No/0	No/0	No/0	No/0	No/0	No/0	No/0	Yes /1	Fully trust	Strongly agree	Strongly agree	Strongly agree	Strongly agree	Yes	0	0	0	0	0	0	0	0	0	0	0	1	0	0	1	0	0	0	0
18	41	Married	Total/ Live/Dead	2	2	00	00	**Illiterate	Employed	No	10,001- 20,000	I/Myself	No/0	No/0	No/0	No/0	No/0	No/0	No/0	No/0	No/0	No/0	No/0	No/0	Mostly trust	Strongly agree	Strongly agree	Strongly agree	Tend to agree	Yes	0	0	0	0	0	0	0	0	0	0	0	1	0	1	1	0	0	0	0
19	39	Married	Total/Live	2	2		1	Primary School (upto Class IV)	Homemaker	Yes	3001-10000	I/Myself	No/0	No/0	No/0	No/0	No/0	No/0	No/0	No/0	No/0	No/0	No/0	Yes /1	Fully trust	Strongly agree	Strongly agree	Strongly agree	Strongly agree	Yes	0	0	0	0	0	0	0	0	0	0	0	1	0	0	0	1	0	0	0
20	31	Married	Total/ Live/Dead	2	2	0	8	High school (class V to IX)	Homemaker		3001-10000	Jointly me and spouse	No/0	No/0	No/0	No/0	No/0	No/0	No/0	No/0	No/0	No/0	No/0	Yes /1	Fully trust	Strongly agree	Strongly agree	Strongly agree	Strongly agree	Yes	0	0	0	0	0	0	0	0	0	0	0	1	0	0	1	0	0	0	0
21	33	Married	Total/ Live/Dead	3	2	1	10	Secondary school /Intermediary (ITI course, class XII/X or Intermediate)	Homemaker		10,001- 20,000	Jointly me and spouse	No/0	No/0	No/0	No/0	No/0	No/0	No/0	No/0	No/0	No/0	No/0	No/0	Mostly trust	Strongly agree	Strongly agree	Strongly agree	Strongly agree	Yes	0	0	0	0	0	0	0	0	0	0	0	1	1	0	0	0	0	0	0
22	27	Married	Total/ Live/Dead	2	2	0	7	High school (class V to IX)	Homemaker	Yes	3001-10000	Jointly me and spouse	No/0	No/0	No/0	No/0	No/0	No/0	No/0	No/0	No/0	No/0	No/0	Yes /1	Fully trust	Strongly agree	Strongly agree	Strongly agree	Strongly agree		0	0	0	0	0	0	0	0	0	0	0	1	0	1	1	0	0	0	0
23	30	Married	Total/ Live/Dead	2	2	0	12	Secondary school /Intermediary (ITI course, class XII/X or Intermediate)	Homemaker	Yes	10,001- 20,000	Jointly me and spouse	No/0	No/0	No/0	No/0	No/0	No/0	No/0	No/0	No/0	No/0	No/0	Yes /1	Fully trust	Strongly agree	Strongly agree	Strongly agree	Strongly agree	Yes	0	0	0	0	0	0	0	0	0	0	0	1	0	0	1	0	0	0	0
24	28	Married	Total/Live	2	2		15	Graduate (B.A/B.Sc /B.Com/Diploma	Homemaker	Yes	10,001- 20,000	Jointly me and spouse	No/0	No/0	No/0	No/0	No/0	No/0	No/0	No/0	No/0	No/0	No/0	Yes /1	Fully trust	Strongly agree	Strongly agree	Strongly agree	Strongly agree	Yes	0	0	0	0	0	0	0	0	0	0	0	1	0	0	1	0	0	0	0
25	32	Widow / Widower	Total/ Live/Dead	2	2	00	7	High school (class V to IX)	Employed		20,001-30,000	I/Myself	No/0	No/0	No/0	No/0	No/0	Yes/1	No/0	No/0	No/0	No/0	No/0	No/0	Mostly trust	Strongly agree	Strongly agree	Strongly agree	Strongly agree	No	0	0	0	0	0	0	0	0	1	0	0	1	0	1	0	0	0	0	0
26	31	Married	Total/Live	3	3		12	Secondary school /Intermediary (ITI course, class XII/X or Intermediate)	Employed	Yes	10,001- 20,000	Jointly me and spouse	No/0	No/0	No/0	No/0	No/0	No/0	No/0	No/0	No/0	No/0	No/0	Yes /1	Fully trust	Strongly agree	Strongly agree	Strongly agree	Strongly agree	Yes	0	0	0	0	0	0	0	0	0	0	0	0	1	0	1	0	0	0	0
27	25	Married	Total/ Live/Dead	2	1	0	12	Secondary school /Intermediary (ITI course, class XII/X or Intermediate)	Homemaker	Yes	10,001- 20,000	Jointly me and spouse	No/0	No/0	No/0	No/0	No/0	No/0	No/0	No/0	No/0	No/0	No/0	No/0	Fully trust	Strongly agree	Strongly agree	Strongly agree	Tend to agree	Yes	0	0	0	0	0	0	0	0	0	0	0	1	0	0	0	0	0	0	0
28	32	Widow / Widower	Total/ Live/Dead	2	1	1	00	**Illiterate	Employed		10,001- 20,000	I/Myself	No/0	No/0	No/0	No/0	No/0	No/0	No/0	No/0	No/0	No/0	No/0	No/0	Fully trust	Strongly agree	Strongly agree	Strongly agree	Strongly agree	Yes	0	0	0	0	0	0	0	0	0	0	0	1	0	0	0	0	0	0	0
29	31	Married	Total/Live	2	2		10	Secondary school /Intermediary (ITI course, class XII/X or Intermediate)	Homemaker	Yes	3001-10000	Jointly me and spouse	No/0	No/0	No/0	No/0	No/0	No/0	No/0	No/0	No/0	No/0	No/0	Yes /1	Fully trust	Strongly agree	Strongly agree	Strongly agree	Strongly agree	Yes	0	0	0	0	0	0	0	0	0	0	0	1	1	0	1	1	0	0	0
30	31	Married	Total/Live	2	2		10	Secondary school /Intermediary (ITI course, class XII/X or Intermediate)	Homemaker	Yes	3001-10000	Spouse	No/0	No/0	No/0	No/0	No/0	No/0	No/0	No/0	No/0	No/0	No/0	Yes /1	Fully trust	Strongly agree	Strongly agree	Strongly agree	Strongly agree	Yes	0	0	0	0	0	0	0	0	0	0	0	1	1	0	1	0	0	0	0
31	32	Married	Total/Live	1	1		3	Primary School (upto Class IV)	Homemaker	Yes	3001-10000	Jointly me and spouse	No/0	No/0	No/0	No/0	No/0	No/0	No/0	No/0	No/0	No/0	Yes/1	Yes /1	Fully trust	Strongly agree	Strongly agree	Strongly agree	Strongly agree	Yes	0	0	0	0	0	0	0	0	0	0	0	1	0	0	1	0	0	0	0
32	35	Married	Total/ Live/Dead	1	1	0	17	Graduate (B.A/B.Sc /B.Com/Diploma	Employed	Yes	30,001-40,000	Spouse	No/0	No/0	No/0	No/0	No/0	No/0	No/0	No/0	No/0	No/0	No/0	Yes /1	Mostly trust	Strongly agree	Tend to agree	Strongly agree	Tend to agree	Yes	0	0	0	0	0	0	0	0	0	0	0	1	1	0	1	0	0	0	0
33	34	Married	Total/ Live/Dead	1	1	0	16	Graduate (B.A/B.Sc /B.Com/Diploma	Employed	Yes	20,001-30,000	Jointly me and spouse	No/0	No/0	No/0	No/0	No/0	No/0	No/0	No/0	No/0	No/0	No/0	Yes /1	Fully trust	Strongly agree	Strongly agree	Strongly agree	Strongly agree	Yes	0	0	0	0	0	0	0	0	0	0	0	1	0	0	1	0	0	0	0
34	39	Married	Total/ Live/Dead	1	1	0	12	Secondary school /Intermediary (ITI course, class XII/X or Intermediate)	Employed	No	20,001-30,000	Jointly me and spouse	No/0	No/0	No/0	No/0	No/0	No/0	No/0	No/0	No/0	No/0	No/0	No/0	Mostly trust	Strongly agree	Strongly agree	Strongly agree	Tend to agree	Yes	0	0	0	0	0	0	0	0	0	0	0	1	0	1	1	0	0	0	0
35	33	Married	Total/ Live/Dead	1	1	0	16	Graduate (B.A/B.Sc /B.Com/Diploma	Employed	Yes	20,001-30,000	Jointly me and spouse	No/0	No/0	No/0	No/0	No/0	No/0	No/0	No/0	No/0	No/0	No/0	Yes /1	Fully trust	Strongly agree	Strongly agree	Strongly agree	Tend to agree	Yes	0	0	0	0	0	0	0	0	0	0	0	1	1	0	1	1	1	0	0
36	60	Married	Total/ Live/Dead	3	3	00	00	**Illiterate	Employed	No	10,001- 20,000	Jointly me and spouse	No/0	No/0	No/0	No/0	No/0	No/0	No/0	No/0	No/0	No/0	No/0	No/0	Fully trust	Strongly agree	Strongly agree	Strongly agree	Strongly agree	Yes	0	0	0	0	0	0	0	0	0	0	0	1	0	0	1	0	0	0	0
37	31	Married	Total/Live	2	2		10	Secondary school /Intermediary (ITI course, class XII/X or Intermediate)	Employed	Yes	10,001- 20,000	Jointly me and spouse	No/0	No/0	No/0	No/0	No/0	No/0	No/0	No/0	No/0	No/0	No/0	Yes /1	Fully trust	Strongly agree	Strongly agree	Strongly agree	Strongly agree		0	0	0	0	0	0	0	0	0	0	0	1	1	0	1	0	0	0	0
38	47	Married	Total/ Live/Dead	2	2	0	00	**Illiterate	Employed	Yes	10,001- 20,000	Spouse	No/0	No/0	No/0	No/0	No/0	No/0	No/0	No/0	No/0	No/0	No/0	No/0	Fully trust	Strongly agree	Strongly agree	Strongly agree	Strongly agree	Yes	0	0	0	0	0	0	0	0	0	0	0	0	0	0	0	0	0	1	0
39	27	Married	Total/ Live/Dead	3	3	0	07	High school (class V to IX)	Homemaker	Yes	3001-10000	Others in the household(Specify)	No/0	No/0	No/0	No/0	No/0	No/0	No/0	No/0	No/0	No/0	No/0	Yes /1	Fully trust	Strongly agree	Strongly agree	Strongly agree	Strongly agree		0	0	0	0	0	0	0	0	0	0	0	1	0	0	0	0	0	0	0
40	30	Married	Total/ Live/Dead	2	2		9	Secondary school /Intermediary (ITI course, class XII/X or Intermediate)	Homemaker	Yes	3001-10000	Jointly me and spouse	No/0	No/0	No/0	No/0	No/0	No/0	No/0	No/0	No/0	No/0	No/0	Yes /1	Fully trust	Strongly agree	Strongly agree	Strongly agree	Strongly agree	Yes	0	0	0	0	0	0	0	0	0	0	0	1	0	0	0	1	0	0	0
41	30	Married	Total/Live	2	2		3	Primary School (upto Class IV)	Homemaker	Yes	<3000	Jointly me and spouse	No/0	No/0	No/0	No/0	No/0	No/0	No/0	No/0	No/0	No/0	No/0	Yes /1	Fully trust	Strongly agree	Strongly agree	Strongly agree	Strongly agree	Yes	0	0	0	0	0	0	0	0	0	0	0	0	0	0	0	0	0	1	0
42	34	Married	Total/ Live/Dead	2	2	0	12	Secondary school /Intermediary (ITI course, class XII/X or Intermediate)	Employed	Yes	10,001- 20,000	Jointly me and spouse	Yes/1	Yes/1	Yes/1	Yes/1	Yes/1	Yes/1	Yes/1	Yes/1	Yes/1	Yes/1	Yes/1	Yes /1	Fully trust	Strongly agree	Strongly agree	Strongly agree	Strongly agree		0	0	0	0	0	0	0	0	0	0	0	1	1	0	1	0	0	0	0
43	35	Married	Total/ Live/Dead	2	2	0	12	Secondary school /Intermediary (ITI course, class XII/X or Intermediate)	Homemaker	No	20,001-30,000	Jointly me and spouse	No/0	No/0	No/0	No/0	No/0	No/0	No/0	No/0	No/0	No/0	No/0	Yes /1	Fully trust	Strongly agree	Strongly agree	Strongly agree	Strongly agree		0	0	0	0	0	0	0	0	0	0	0	1	0	0	1	0	0	0	0
44	33	Married	Total/ Live/Dead	1	1	0	10	Secondary school /Intermediary (ITI course, class XII/X or Intermediate)	Homemaker	Yes	10,001- 20,000	Jointly me and spouse	Yes/1	Yes/1	Yes/1	Yes/1	Yes/1	Yes/1	Yes/1	Yes/1	Yes/1	Yes/1	Yes/1	Yes /1	Fully trust	Strongly agree	Strongly agree	Strongly agree	Strongly agree		0	0	0	0	0	0	0	0	0	0	0	1	0	0	1	0	0	0	0
45	36	Married	Total/ Live/Dead	1	1	0	15	Professional degree/Post graduate	Employed	Yes	10,001- 20,000	Jointly with others in the household	Yes/1	Yes/1	Yes/1	Yes/1	Yes/1	Yes/1	Yes/1	Yes/1	Yes/1	Yes/1	Yes/1	Yes /1	Fully trust	Strongly agree	Strongly agree	Strongly agree	Strongly agree		0	0	0	0	0	0	0	0	0	0	0	0	0	0	1	0	0	0	0
46	38	Married	Total/Live	2	2		10	Secondary school /Intermediary (ITI course, class XII/X or Intermediate)	Homemaker	Yes	10,001- 20,000	Jointly me and spouse	No/0	No/0	No/0	Dont know/99	No/0	No/0	No/0	No/0	No/0	No/0	No/0	Yes /1	Fully trust	Strongly agree	Strongly agree	Strongly agree	Strongly agree	Yes	0	0	0	0	0	0	0	0	0	0	0	1	0	0	1	0	0	0	0
47	40	Married	Total/Live	3	3		4	Primary School (upto Class IV)	Employed	Yes	3001-10000	Jointly me and spouse	No/0	No/0	No/0	No/0	No/0	No/0	No/0	No/0	No/0	No/0	No/0	Yes /1	Fully trust	Strongly agree	Strongly agree	Strongly agree	Strongly agree	Yes	0	0	0	0	0	0	0	0	0	0	0	1	0	0	0	0	0	0	0
48	50	Widow / Widower	Total/Live	1	1		6	High school (class V to IX)	Employed		3001-10000	I/Myself	No/0	No/0	No/0	No/0	No/0	No/0	No/0	No/0	No/0	No/0	No/0	Yes /1	Fully trust	Strongly agree	Strongly agree	Strongly agree	Strongly agree	Yes	0	0	0	0	0	0	0	0	0	0	0	1	0	0	1	0	0	0	0
49	40	Separated/Divorced	Total/Live	1	1		10	Secondary school /Intermediary (ITI course, class XII/X or Intermediate)	Employed		<3000	I/Myself	No/0	No/0	No/0	No/0	No/0	No/0	No/0	No/0	No/0	No/0	No/0	Yes /1	Fully trust	Strongly agree	Strongly agree	Strongly agree	Strongly agree		0	0	0	0	0	0	0	0	0	0	0	1	0	0	1	0	0	0	0
50	37	Married	Total/Live	2	2		15	Professional degree/Post graduate	Homemaker	Yes	3001-10000	Jointly me and spouse	No/0	No/0	No/0	No/0	No/0	No/0	No/0	No/0	No/0	No/0	No/0	Yes /1	Fully trust	Strongly agree	Strongly agree	Strongly agree	Strongly agree	Yes	0	0	0	0	0	0	0	0	0	0	0	1	0	0	1	0	0	0	0
51	37	Married	Total/ Live/Dead	3	2	1	10	Secondary school /Intermediary (ITI course, class XII/X or Intermediate)	Homemaker	Yes	10,001- 20,000	Jointly me and spouse	No/0	No/0	No/0	No/0	No/0	No/0	No/0	No/0	No/0	No/0	No/0	Yes /1	Fully trust	Strongly agree	Strongly agree	Strongly agree	Strongly agree	Yes	0	0	0	0	0	0	0	0	0	0	0	1	0	0	1	0	0	0	0
52	29	Married	Total/Live	2	2		9	Secondary school /Intermediary (ITI course, class XII/X or Intermediate)	Homemaker	Yes	<3000	Jointly me and spouse	No/0	No/0	No/0	No/0	No/0	No/0	No/0	No/0	No/0	No/0	No/0	Yes /1	Fully trust	Strongly agree	Strongly agree	Strongly agree	Strongly agree	Yes	0	0	0	0	0	0	0	0	0	0	0	1	0	0	1	0	0	0	0
53	32	Married	Total/ Live/Dead	2	2	0	10	Secondary school /Intermediary (ITI course, class XII/X or Intermediate)	Homemaker	Yes	10,001- 20,000	Jointly me and spouse	No/0	No/0	No/0	No/0	No/0	No/0	No/0	No/0	No/0	No/0	No/0	No/0	Fully trust	Strongly agree	Strongly agree	Strongly agree	Strongly agree	Yes	0	0	0	0	0	0	0	0	0	0	0	1	0	0	0	0	0	0	1
54	37	Married	Total/ Live/Dead	2	2	00	9	Secondary school /Intermediary (ITI course, class XII/X or Intermediate)	Employed	Yes	10,001- 20,000	Jointly me and spouse	Yes/1	No/0	No/0	No/0	No/0	No/0	No/0	No/0	No/0	No/0	No/0	No/0	Fully trust	Strongly agree	Strongly agree	Strongly agree	Strongly agree	Yes	0	0	0	0	0	0	0	0	0	0	0	0	0	0	0	0	0	1	0
55	30	Married	Total/ Live/Dead	2	2	0	5	High school (class V to IX)	Homemaker	Yes	10,001- 20,000	Jointly me and spouse	No/0	No/0	No/0	No/0	No/0	No/0	No/0	No/0	No/0	No/0	No/0	No/0	Mostly trust	Strongly agree	Strongly agree	Strongly agree	Strongly agree	Yes	0	0	0	0	0	0	0	0	0	0	0	1	0	0	1	0	0	0	0
56	35	Widow / Widower	Total/Live	1	1		5	High school (class V to IX)	Homemaker		3001-10000	Jointly with others in the household	No/0	No/0	No/0	No/0	No/0	No/0	No/0	No/0	No/0	No/0	No/0	Yes /1	Fully trust	Strongly agree	Strongly agree	Strongly agree	Strongly agree	Yes	0	0	0	0	0	0	0	0	0	0	0	1	0	0	1	0	0	0	0
57	25	Married	Total/ Live/Dead	2	2	0	10	Secondary school /Intermediary (ITI course, class XII/X or Intermediate)	Homemaker	Yes	10,001- 20,000	Jointly me and spouse	No/0	No/0	No/0	No/0	No/0	No/0	No/0	No/0	No/0	No/0	No/0	No/0	Mostly trust	Tend to agree	Tend to agree	Tend to agree	Tend to agree	Yes	0	0	0	0	0	0	0	0	0	0	0	1	1	0	1	0	0	0	1
58	30	Married	Total/Live	1	1		9	Secondary school /Intermediary (ITI course, class XII/X or Intermediate)	Homemaker	Yes	3001-10000	Jointly me and spouse	No/0	No/0	No/0	No/0	No/0	No/0	No/0	No/0	No/0	No/0	No/0	Yes /1	Fully trust	Strongly agree	Strongly agree	Strongly agree	Strongly agree	Yes	0	0	0	0	0	0	0	0	0	0	0	1	0	0	1	1	0	0	0
59	32	Married	Total/Live	5	5		0	**Illiterate	Homemaker	Yes	<3000	Jointly me and spouse	No/0	No/0	No/0	No/0	No/0	No/0	No/0	No/0	No/0	No/0	No/0	Yes /1	Fully trust	Strongly agree	Strongly agree	Strongly agree	Strongly agree	Yes	0	0	0	0	0	0	0	0	0	0	0	0	0	0	0	0	0	1	0
60	35	Married	Total/Live	2	2		8	High school (class V to IX)	Employed	Yes	10,001- 20,000	Jointly me and spouse	No/0	No/0	No/0	No/0	No/0	No/0	No/0	No/0	No/0	No/0	No/0	Yes /1	Fully trust	Strongly agree	Strongly agree	Strongly agree	Strongly agree	Yes	0	0	0	0	0	0	0	0	0	0	0	1	0	0	1	1	0	0	0
61	25	Married	Total/Live	2	2		12	Secondary school /Intermediary (ITI course, class XII/X or Intermediate)	Employed	Yes	10,001- 20,000	Jointly with others in the household	No/0	Yes/1	No/0	No/0	No/0	No/0	No/0	No/0	No/0	No/0	No/0	Yes /1	Fully trust	Strongly agree	Strongly agree	Strongly agree	Strongly agree	Yes	0	0	0	0	0	0	0	0	0	0	0	1	0	0	1	0	0	0	0
62	37	Widow / Widower	Total/Live	2	2		3	Primary School (upto Class IV)	Employed		3001-10000	I/Myself	No/0	No/0	No/0	No/0	No/0	No/0	No/0	No/0	No/0	No/0	No/0	Yes /1	Fully trust	Strongly agree	Strongly agree	Strongly agree	Strongly agree		0	0	0	0	0	0	0	0	0	0	0	1	1	0	1	1	0	0	0
63	35	Married	Total/Live	2	2		10	Secondary school /Intermediary (ITI course, class XII/X or Intermediate)	Homemaker	Yes	10,001- 20,000	Jointly me and spouse	No/0	No/0	No/0	No/0	No/0	No/0	No/0	No/0	No/0	No/0	No/0	Yes /1	Fully trust	Strongly agree	Strongly agree	Strongly agree	Strongly agree	Yes	0	0	0	0	0	0	0	0	0	0	0	1	0	0	1	1	0	0	0
64	35	Married	Total/Live	2	2		12	Secondary school /Intermediary (ITI course, class XII/X or Intermediate)	Homemaker	Yes	10,001- 20,000	Jointly me and spouse	No/0	No/0	No/0	No/0	No/0	Yes/1	No/0	No/0	No/0	No/0	No/0	Yes /1	Fully trust	Strongly agree	Strongly agree	Strongly agree	Strongly agree	Yes	0	0	0	0	0	0	0	0	0	0	0	1	0	0	1	0	0	0	0
65	27	Married	Total/Live	2	2		7	High school (class V to IX)	Homemaker	Yes	10,001- 20,000	Jointly me and spouse	No/0	No/0	No/0	No/0	No/0	No/0	No/0	No/0	No/0	No/0	No/0	Yes /1	Fully trust	Strongly agree	Strongly agree	Strongly agree	Strongly agree	Yes	0	0	0	0	0	0	0	0	0	0	0	1	0	0	1	1	1	0	0
66	31	Married	Total/Live	2	2		11	Secondary school /Intermediary (ITI course, class XII/X or Intermediate)	Employed	Yes	10,001- 20,000	Jointly me and spouse	No/0	No/0	No/0	Yes/1	No/0	No/0	No/0	No/0	No/0	No/0	No/0	Yes /1	Fully trust	Strongly agree	Strongly agree	Strongly agree	Strongly agree	Yes	0	0	0	0	0	0	0	0	0	0	0	1	1	1	1	1	0	0	0
67	23	Widow / Widower	Total/ Live/Dead	1	1	0	12	Secondary school /Intermediary (ITI course, class XII/X or Intermediate)	Employed		10,001- 20,000	Others in the household(Specify)	No/0	No/0	No/0	No/0	No/0	No/0	No/0		No/0	No/0	No/0	Yes /1	Fully trust	Strongly agree	Strongly agree	Strongly agree	Strongly agree	Yes	0	0	0	0	0	0	0	0	0	0	0	1	0	0	1	0	0	0	0
68	34	Married	Total/Live	2	2		9	Secondary school /Intermediary (ITI course, class XII/X or Intermediate)	Employed	Yes	10,001- 20,000	Jointly me and spouse	No/0	No/0	No/0	No/0	No/0	No/0	No/0	No/0	No/0	No/0	No/0	Yes /1	Fully trust	Strongly agree	Strongly agree	Strongly agree	Strongly agree		0	0	0	0	0	0	0	0	0	0	0	1	0	0	1	1	1	0	0
69	35	Married	Total/Live	2	2		10	Secondary school /Intermediary (ITI course, class XII/X or Intermediate)	Employed	Yes	3001-10000	I/Myself	No/0	No/0	No/0	No/0	No/0	No/0	No/0	No/0	No/0	No/0	No/0	Yes /1	Fully trust	Strongly agree	Strongly agree	Strongly agree	Strongly agree	Yes	0	0	0	0	0	0	0	0	0	0	0	1	0	1	1	0	0	0	0
70	41	Married	Total/ Live/Dead	2	2	0	03	Primary School (upto Class IV)	Employed	Yes	3001-10000	I/Myself	No/0	No/0	No/0	No/0	No/0	No/0	No/0	No/0	No/0	No/0	No/0	No/0	Fully trust	Strongly agree	Strongly agree	Strongly agree	Tend to agree	Yes	0	0	0	0	0	0	0	0	0	0	0	1	1	0	0	0	0	0	0
71	32	Married	Total/Live	1	1		15	Professional degree/Post graduate	Homemaker	Yes	10,001- 20,000	Jointly me and spouse	No/0	No/0	No/0	No/0	No/0	No/0	No/0	No/0	No/0	No/0	No/0	Yes /1	Fully trust	Strongly agree	Strongly agree	Strongly agree	Strongly agree	Yes	0	0	0	0	0	0	0	0	0	0	0	1	0	0	1	1	0	0	0
72	38	Married	Total/Live	1	1		9	Secondary school /Intermediary (ITI course, class XII/X or Intermediate)	Homemaker	Yes	10,001- 20,000	Jointly me and spouse	No/0	No/0	No/0	No/0	No/0	No/0	No/0	No/0	No/0	No/0	No/0	Yes /1	Fully trust	Strongly agree	Strongly agree	Strongly agree	Strongly agree	Yes	0	0	0	0	0	0	0	0	0	0	0	0	0	0	0	0	0	1	0
73	37	Married	Total/Live	1	1		12	Secondary school /Intermediary (ITI course, class XII/X or Intermediate)	Homemaker	Yes	3001-10000	Jointly me and spouse	No/0	No/0	No/0	No/0	No/0	No/0	No/0	No/0	No/0	No/0	No/0	Yes /1	Fully trust	Strongly agree	Strongly agree	Strongly agree	Strongly agree		0	0	0	0	0	0	0	0	0	0	0	0	0	0	0	0	0	1	0
74	29	Married	Total/Live	2	2		12	Secondary school /Intermediary (ITI course, class XII/X or Intermediate)	Homemaker	Yes	3001-10000	I/Myself	No/0	No/0	No/0	No/0	No/0	No/0	No/0	No/0	No/0	No/0	No/0	Yes /1	Fully trust	Strongly agree	Strongly agree	Strongly agree	Strongly agree	Yes	0	0	0	0	0	0	0	0	0	0	0	1	0	0	1	0	0	0	0
75	36	Married	Total/Live	2	2		15	Graduate (B.A/B.Sc /B.Com/Diploma	Homemaker	Yes	20,001-30,000	Jointly me and spouse	No/0	No/0	No/0	No/0	No/0	No/0	No/0	No/0	No/0	No/0	No/0	Yes /1	Fully trust	Strongly agree	Strongly agree	Strongly agree	Strongly agree	Yes	0	0	0	0	0	0	0	0	0	0	0	1	0	1	1	0	0	0	0
76	37	Married	Total/Live	2	2		10	Secondary school /Intermediary (ITI course, class XII/X or Intermediate)	Homemaker	Yes	3001-10000	I/Myself	No/0	No/0	No/0	No/0	No/0	No/0	No/0	No/0	No/0	No/0	No/0	Yes /1	Fully trust	Strongly agree	Strongly agree	Strongly agree	Strongly agree	Yes	0	0	0	0	0	0	0	0	0	0	0	1	0	0	1	0	0	0	0
77	33	Married	Total/Live	2	2		15	Graduate (B.A/B.Sc /B.Com/Diploma	Employed	Yes	10,001- 20,000	Jointly me and spouse	No/0	No/0	No/0	No/0	No/0	No/0	No/0	No/0	No/0	No/0	No/0	Yes /1	Fully trust	Strongly agree	Strongly agree	Strongly agree	Strongly agree	Yes	0	0	0	0	0	0	0	0	0	0	0	1	0	0	1	0	0	0	0
78	36	Married	Total/ Live/Dead	2	2	0	7	High school (class V to IX)	Employed	Yes	10,001- 20,000	Jointly me and spouse	Yes/1	No/0	No/0	No/0	No/0	No/0	No/0	No/0	No/0	No/0	Yes/1	No/0	Fully trust	Strongly agree	Strongly agree	Strongly agree	Tend to agree	Yes	0	0	0	0	0	0	0	0	0	0	0	1	1	0	0	0	0	0	0
79	29	Married	Total/Live	2	2		10	Secondary school /Intermediary (ITI course, class XII/X or Intermediate)	Homemaker	Yes	10,001- 20,000	Spouse	No/0	No/0	No/0	No/0	No/0	No/0	No/0	No/0	No/0	No/0	No/0	No/0	Fully trust	Strongly agree	Strongly agree	Strongly agree	Strongly agree	Yes	0	0	0	0	0	0	0	0	0	0	0	1	1	0	0	0	0	0	0
80	33	Married	Total/ Live/Dead	2	2	0	4	Primary School (upto Class IV)	Homemaker	Yes	3001-10000	Jointly me and spouse	No/0	No/0	No/0	No/0	No/0	No/0	No/0	No/0	No/0	No/0	No/0	Yes /1	Fully trust	Strongly agree	Strongly agree	Strongly agree	Strongly agree		0	0	0	0	0	0	0	0	0	0	0	1	0	0	0	0	0	0	0
81	35	Widow / Widower	Total/Live	1	1		18	Professional degree/Post graduate	Employed		20,001-30,000	I/Myself	No/0	No/0	No/0	No/0	No/0	No/0	No/0	No/0	No/0	No/0	No/0	Yes /1	Mostly trust	Tend to agree	Tend to agree	Tend to agree	Tend to agree	Yes	0	0	0	0	0	0	0	0	0	0	0	1	1	1	1	0	0	0	0
82	29	Married	Total/ Live/Dead	2	2	0	7	High school (class V to IX)	Homemaker	Yes	10,001- 20,000	I/Myself	No/0	No/0	No/0	No/0	No/0	No/0	No/0	No/0	No/0	No/0	No/0	No/0	Fully trust	Strongly agree	Strongly agree	Strongly agree	Tend to agree		0	0	0	0	0	0	0	0	0	0	0	1	1	0	0	0	0	0	1
83	36	Married	Total/ Live/Dead	2	2	0	10	Secondary school /Intermediary (ITI course, class XII/X or Intermediate)	Homemaker	Yes	3001-10000	Spouse	No/0	No/0	No/0	No/0	No/0	No/0	No/0	No/0	No/0	No/0	No/0	No/0	Fully trust	Strongly agree	Strongly agree	Strongly agree	Tend to agree	Yes	0	0	0	0	0	0	0	0	0	0	0	1	1	0	0	0	0	0	0
84	35	Widow / Widower	Total/Live	2	2		5	High school (class V to IX)	Homemaker		<3000	I/Myself	No/0	No/0	No/0	No/0	Yes/1	Yes/1	No/0	No/0	No/0	No/0		Yes /1	Fully trust	Strongly agree	Strongly agree	Strongly agree	Strongly agree	No	0	0	0	0	0	0	0	0	1	0	0	0	0	0	0	0	0	1	0
85	42	Widow / Widower	Total/ Live/Dead	2	2	0	12	Secondary school /Intermediary (ITI course, class XII/X or Intermediate)	Employed		3001-10000	I/Myself	No/0	No/0	No/0	No/0	No/0	No/0	No/0	No/0	No/0	No/0	No/0	No/0	Fully trust	Strongly agree	Strongly agree	Strongly agree	Tend to agree	Yes	0	0	0	0	0	0	0	0	0	0	0	1	1	0	1	0	0	0	0
86	37	Married	Total/Live	2	2		10	Secondary school /Intermediary (ITI course, class XII/X or Intermediate)	Homemaker	Yes	3001-10000	I/Myself	No/0	No/0	No/0	No/0	No/0	No/0	No/0	No/0	No/0	No/0	No/0	Yes /1	Fully trust	Strongly agree	Strongly agree	Strongly agree	Strongly agree	Yes	0	0	0	0	0	0	0	0	0	0	0	0	0	0	1	0	0	0	0
87	32	Married	Total/ Live/Dead	2	2	0	7	High school (class V to IX)	Homemaker	Yes	3001-10000	I/Myself	No/0	No/0	No/0	No/0	No/0	No/0	No/0	No/0	No/0	No/0	No/0	Yes /1	Fully trust	Strongly agree	Strongly agree	Strongly agree	Strongly agree		0	0	0	0	0	0	0	0	0	0	0	1	0	1	0	0	0	0	0
88	45	Married	Total/Live	2	2		10	Secondary school /Intermediary (ITI course, class XII/X or Intermediate)	Employed	Yes	10,001- 20,000	I/Myself	No/0	No/0	No/0	No/0	No/0	No/0	No/0	No/0	No/0	No/0	No/0	Yes /1	Fully trust	Strongly agree	Strongly agree	Strongly agree	Strongly agree	Yes	0	0	0	0	0	0	0	0	0	0	0	0	1	0	1	0	0	0	0
89	28	Married	Total/Live	2	2		10	Secondary school /Intermediary (ITI course, class XII/X or Intermediate)	Homemaker	Yes	3001-10000	Jointly me and spouse	No/0	No/0	No/0	No/0	No/0	No/0	No/0	No/0	No/0	No/0	No/0	Yes /1	Fully trust	Strongly agree	Strongly agree	Strongly agree	Strongly agree	Yes	0	0	0	0	0	0	0	0	0	0	0	1	0	1	1	1	1	0	0
90	36	Married	Total/ Live/Dead	2	2	0	15	Graduate (B.A/B.Sc /B.Com/Diploma	Homemaker	Yes	10,001- 20,000	I/Myself	Yes/1	No/0	No/0	No/0	No/0	No/0	No/0	No/0	No/0	No/0	No/0	No/0	Mostly trust	Strongly agree	Strongly agree	Strongly agree	Tend to agree	Yes	0	0	0	0	0	0	0	0	0	0	0	1	1	0	1	0	0	0	0
91	34	Married	Total/ Live/Dead	2	2	0	12	Secondary school /Intermediary (ITI course, class XII/X or Intermediate)	Homemaker	Yes	10,001- 20,000	Jointly me and spouse	No/0	No/0	No/0	No/0	No/0	No/0	No/0	No/0	No/0	No/0	No/0	No/0	Mostly trust	Strongly agree	Strongly agree	Strongly agree	Strongly agree	Yes	0	0	0	0	0	0	0	0	0	0	0	1	1	0	1	0	0	0	0
92	32	Married	Total/ Live/Dead	2	2	0	8	High school (class V to IX)	Homemaker	Yes	10,001- 20,000	Spouse	No/0	No/0	No/0	No/0	No/0	No/0	No/0	No/0	No/0	No/0	No/0	No/0	Fully trust	Strongly agree	Strongly agree	Strongly agree	Tend to agree	Yes	0	0	0	0	0	0	0	0	0	0	0	1	0	1	0	0	0	0	0
93	31	Married	Total/Live	2	2		10	Secondary school /Intermediary (ITI course, class XII/X or Intermediate)	Employed	Yes	10,001- 20,000	I/Myself	No/0	No/0	No/0	No/0	No/0	No/0	No/0	No/0	No/0	No/0	No/0	Yes /1	Fully trust	Strongly agree	Strongly agree	Strongly agree	Strongly agree	Yes	0	0	0	0	0	0	0	0	0	0	0	1	0	0	1	0	0	0	0
94	34	Married	Total/ Live/Dead	2	2	00	10	Secondary school /Intermediary (ITI course, class XII/X or Intermediate)	Homemaker	Yes	10,001- 20,000	Jointly me and spouse	No/0	No/0	No/0	No/0	No/0	No/0	No/0	No/0	No/0	No/0	No/0	No/0	Mostly trust	Strongly agree	Strongly agree	Strongly agree	Strongly agree	Yes	0	0	0	0	0	0	0	0	0	0	0	1	0	0	1	0	0	0	0
95	38	Married	Total/Live	1	1		7	High school (class V to IX)	Employed	Yes	3001-10000	Jointly me and spouse	Yes/1	No/0	No/0	No/0	No/0	No/0	No/0	No/0	No/0	No/0	Yes/1	Yes /1	Fully trust	Strongly agree	Strongly agree	Strongly agree	Strongly agree	Yes	0	0	0	0	0	0	0	0	0	0	0	1	0	0	1	0	0	0	0
96	38	Married	Total/ Live/Dead	2	2	0	00	**Illiterate	Employed	No	3001-10000	I/Myself	No/0	No/0	No/0	No/0	No/0	No/0	No/0	No/0	No/0	No/0	No/0	No/0	Mostly trust	Strongly agree	Strongly agree	Strongly agree	Strongly agree	Yes	0	0	0	0	0	0	0	0	0	0	0	0	0	0	0	0	0	1	0
97	38	Married	Total/ Live/Dead	2	2	0	12	Secondary school /Intermediary (ITI course, class XII/X or Intermediate)	Employed	Yes	10,001- 20,000	Spouse	No/0	No/0	Yes/1	No/0	No/0	No/0	No/0	No/0	No/0	No/0	No/0	Yes /1	Fully trust	Strongly agree	Strongly agree	Strongly agree	Tend to agree	Yes	0	0	0	0	0	0	0	0	0	0	0	1	1	0	0	0	0	0	0
98	33	Married	Total/ Live/Dead	2	2	0	8	High school (class V to IX)	Homemaker	Yes	3001-10000	Spouse	No/0	No/0	No/0	No/0	No/0	No/0	No/0	No/0	No/0	No/0	No/0	Yes /1	Mostly trust	Strongly agree	Strongly agree	Strongly agree	Strongly agree	Yes	0	0	0	0	0	0	0	0	0	0	0	1	0	1	1	0	0	0	0
99	36	Married	Total	3			4	Primary School (upto Class IV)	Homemaker	Yes	3001-10000	Jointly me and spouse	No/0	No/0	No/0	No/0	No/0	No/0	No/0	No/0	No/0	No/0	No/0	Yes /1	Fully trust	Strongly agree	Strongly agree	Strongly agree	Strongly agree	Yes	0	0	0	0	0	0	0	0	0	0	0	1	0	1	1	0	0	0	0
100	35	Married	Total/ Live/Dead	2	2	0	12	Secondary school /Intermediary (ITI course, class XII/X or Intermediate)	Employed	Yes	20,001-30,000	Jointly me and spouse	No/0	No/0	No/0	No/0	No/0	No/0	No/0	No/0	No/0	No/0	No/0	Yes /1	Fully trust	Strongly agree	Strongly agree	Strongly agree	Strongly agree		0	0	0	0	0	0	0	0	0	0	0	1	1	0	0	0	0	0	1
101	26	Widow / Widower	Total/ Live/Dead	2	2	0	9	Secondary school /Intermediary (ITI course, class XII/X or Intermediate)	Employed		3001-10000	Jointly with others in the household	No/0	No/0	No/0	No/0	No/0	No/0	No/0	No/0	No/0	No/0	No/0	Yes /1	Fully trust	Strongly agree	Strongly agree	Strongly agree	Tend to agree	Yes	0	0	0	0	0	0	0	0	0	0	0	0	1	0	0	0	0	0	1
102	30	Married	Total/Live	3	3		4	Primary School (upto Class IV)	Homemaker	Yes	10,001- 20,000	Spouse	No/0	No/0	No/0	No/0	No/0	No/0	No/0	No/0	No/0	No/0	No/0	No/0	Fully trust	Strongly agree	Strongly agree	Strongly agree	Strongly agree	Yes	0	0	0	0	0	0	0	0	0	0	0	1	0	0	1	0	0	0	0
103	35	Married	Total	2			7	High school (class V to IX)	Employed	Yes	10,001- 20,000	Jointly with others in the household	No/0	No/0	No/0	No/0	No/0	No/0	No/0	No/0	No/0	No/0	No/0	Yes /1	Fully trust	Strongly agree	Strongly agree	Strongly agree	Strongly agree	Yes	0	0	0	0	0	0	0	0	0	0	0	1	1	0	1	1	1	0	0
104	30	Married	Total/ Live/Dead	2	2	0	9	Secondary school /Intermediary (ITI course, class XII/X or Intermediate)	Homemaker	Yes	3001-10000	Jointly me and spouse	No/0	No/0	No/0	No/0	No/0	No/0	No/0	No/0	No/0	No/0	No/0	Yes /1	Fully trust	Strongly agree	Strongly agree	Strongly agree	Strongly agree	Yes	0	0	0	0	0	0	0	0	0	0	0	1	1	0	1	0	0	0	0
105	33	Married	Total/Live	2	2		7	High school (class V to IX)	Employed	Yes	10,001- 20,000	Jointly me and spouse	No/0	No/0	No/0	No/0	No/0	No/0	No/0	No/0	No/0	No/0	No/0	Yes /1	Fully trust	Strongly agree	Strongly agree	Strongly agree	Strongly agree	Yes	0	0	0	0	0	0	0	0	0	0	0	1	1	1	0	0	0	0	0
106	32	Married	Total/Live	2	2		10	Secondary school /Intermediary (ITI course, class XII/X or Intermediate)	Homemaker	Yes	3001-10000	Jointly me and spouse	No/0	No/0	No/0	No/0	No/0	No/0	No/0	No/0	No/0	No/0	No/0	Yes /1	Fully trust	Strongly agree	Strongly agree	Strongly agree	Strongly agree	Yes	0	0	0	0	0	0	0	0	0	0	0	1	1	0	1	0	0	0	0
107	35	Married	Total/ Live/Dead	2	2	0	11	Secondary school /Intermediary (ITI course, class XII/X or Intermediate)	Employed	Yes	3001-10000	Jointly me and spouse	Yes/1	No/0	No/0	No/0	No/0	No/0	No/0	No/0	No/0	No/0	No/0	Yes /1	Fully trust	Strongly agree	Strongly agree	Strongly agree	Strongly agree		0	0	0	0	0	0	0	0	0	0	0	0	1	1	1	0	0	0	0
108	52	Widow / Widower	Total	1			00	**Illiterate	Employed		3001-10000	Jointly with others in the household	No/0	No/0	No/0	No/0	No/0	No/0	No/0	No/0	No/0	No/0	No/0	No/0	Fully trust	Strongly agree	Strongly agree	Strongly agree	Strongly agree	Yes	0	0	0	0	0	0	0	0	0	0	0	1	1	0	0	0	0	0	0
109	35	Married	Total/Live	2	2		7	High school (class V to IX)	Homemaker	Yes	3001-10000	I/Myself	No/0	No/0	No/0	No/0	No/0	No/0	No/0	No/0	No/0	No/0	No/0	Yes /1	Mostly trust	Strongly agree	Strongly agree	Strongly agree	Strongly agree	Yes	0	0	0	0	0	0	0	0	0	0	0	0	0	0	0	0	0	1	0
110	29	Married	Total/Live	1	1		6	High school (class V to IX)	Homemaker	Yes	10,001- 20,000	I/Myself	No/0	No/0	No/0	No/0	No/0	No/0	No/0	No/0	No/0	No/0	No/0	No/0	Fully trust	Strongly agree	Strongly agree	Strongly agree	Strongly agree	Yes	0	0	0	0	0	0	0	0	0	0	0	1	1	0	1	0	0	0	0
111	27	Married	Total/Live	2	2		10	Secondary school /Intermediary (ITI course, class XII/X or Intermediate)	Homemaker	Yes	3001-10000	Spouse	No/0	No/0	No/0	No/0	No/0	No/0	No/0	No/0	No/0	No/0	No/0	Yes /1	Mostly trust	Strongly agree	Strongly agree	Strongly agree	Strongly agree	Yes	0	0	0	0	0	0	0	0	0	0	0	1	0	0	1	0	0	0	0
112	51	Married	Total/Live	4	4		4	Primary School (upto Class IV)	Employed	No	10,001- 20,000	I/Myself	No/0	No/0	No/0	No/0	No/0	No/0	No/0	No/0	No/0	No/0	No/0	No/0	Fully trust	Strongly agree	Strongly agree	Strongly agree	Strongly agree	Yes	0	0	0	0	0	0	0	0	0	0	0	0	0	0	0	0	0	1	0
113	30	Widow / Widower	Total	1			7	High school (class V to IX)	Employed		3001-10000	I/Myself	No/0	No/0	No/0	No/0	No/0	No/0	No/0	No/0	No/0	No/0	No/0	Yes /1	Fully trust	Strongly agree	Strongly agree	Strongly agree	Strongly agree	Yes	0	0	0	0	0	0	0	0	0	0	0	1	0	0	1	0	0	0	0
114	28	Married	Total/Live	2	2		10	Secondary school /Intermediary (ITI course, class XII/X or Intermediate)	Homemaker	Yes	10,001- 20,000	I/Myself	No/0	No/0	No/0	No/0	No/0	No/0	No/0	No/0	No/0	No/0	No/0	No/0	Fully trust	Strongly agree	Strongly agree	Strongly agree	Strongly agree	Yes	0	0	0	0	0	0	0	0	0	0	0	1	1	1	1	0	0	0	0
115	36	Married	Total/Live	2	2		12	Secondary school /Intermediary (ITI course, class XII/X or Intermediate)	Employed	Yes	3001-10000	I/Myself	No/0	No/0	No/0	No/0	No/0	No/0	No/0	No/0	No/0	No/0	No/0	Yes /1	Fully trust	Strongly agree	Strongly agree	Strongly agree	Strongly agree	Yes	0	0	0	0	0	0	0	0	0	0	0	1	1	0	1	0	0	0	0
116	35	Married	Total	2			5	High school (class V to IX)	Homemaker	Yes	3001-10000	Spouse	No/0	No/0	No/0	No/0	No/0	No/0	No/0	No/0	No/0	No/0	No/0	Yes /1	Fully trust	Strongly agree	Strongly agree	Strongly agree	Strongly agree	Yes	0	0	0	0	0	0	0	0	0	0	0	0	0	0	0	0	0	1	0
117	31	Married	Total/Live	2	2		8	High school (class V to IX)	Homemaker	Yes	20,001-30,000	Jointly me and spouse	No/0	No/0	No/0	No/0	No/0	No/0	No/0	No/0	No/0	No/0	No/0	No/0	Mostly trust	Strongly agree	Strongly agree	Strongly agree	Strongly agree	Yes	0	0	0	0	0	0	0	0	0	0	0	1	0	1	0	0	0	0	0
118	29	Married	Total/Live	2	2		9	Secondary school /Intermediary (ITI course, class XII/X or Intermediate)	Homemaker	Yes	10,001- 20,000	Spouse	No/0	No/0	No/0	No/0	No/0	No/0	No/0	No/0	No/0	No/0	No/0	No/0	Fully trust	Strongly agree	Strongly agree	Strongly agree	Strongly agree	Yes	0	0	0	0	0	0	0	0	0	0	0	1	0	1	1	0	0	0	0
119	30	Married	Total/Live	2	2		12	Secondary school /Intermediary (ITI course, class XII/X or Intermediate)	Homemaker	Yes	10,001- 20,000	Spouse	No/0	No/0	No/0	No/0	No/0	No/0	No/0	No/0	No/0	No/0	No/0	No/0	Fully trust	Strongly agree	Strongly agree	Strongly agree	Strongly agree	Yes	0	0	0	0	0	0	0	0	0	0	0	1	1	0	1	0	0	0	0
120	29	Married	Total/Live	2	2		12	Secondary school /Intermediary (ITI course, class XII/X or Intermediate)	Employed	Yes	10,001- 20,000	Jointly me and spouse	No/0	No/0	No/0	No/0	No/0	No/0	No/0	No/0	No/0	No/0	No/0	Yes /1	Fully trust	Strongly agree	Strongly agree	Strongly agree	Strongly agree	Yes	0	0	0	0	0	0	0	0	0	0	0	1	1	1	1	1	0	0	0
121	34	Married	Total/Live	2	2		10	Secondary school /Intermediary (ITI course, class XII/X or Intermediate)	Homemaker	Yes	3001-10000	I/Myself	No/0	No/0	No/0	No/0	No/0	No/0	No/0	No/0	No/0	No/0	No/0	Yes /1	Fully trust	Strongly agree	Strongly agree	Strongly agree	Strongly agree	Yes	0	0	0	0	0	0	0	0	0	0	0	1	0	0	1	0	0	0	0
122	34	Married	Total/Live	2	2		10	Secondary school /Intermediary (ITI course, class XII/X or Intermediate)	Employed	Yes	10,001- 20,000	I/Myself	No/0	No/0	No/0	No/0	No/0	No/0	No/0	No/0	No/0	No/0	No/0	Yes /1	Mostly trust	Strongly agree	Strongly agree	Strongly agree	Strongly agree	Yes	0	0	0	0	0	0	0	0	0	0	0	1	1	0	1	0	0	0	0
123	40	Married	Total/Live	2	2		6	High school (class V to IX)	Homemaker	Yes	10,001- 20,000	Spouse	No/0	No/0	No/0	No/0	No/0	No/0	No/0	No/0	No/0	No/0	No/0	No/0	Fully trust	Strongly agree	Strongly agree	Strongly agree	Strongly agree	Yes	0	0	0	0	0	0	0	0	0	0	0	1	0	0	0	0	0	0	0
124	32	Married	Total/Live	2	2		7	High school (class V to IX)	Homemaker	Yes	3001-10000	Jointly me and spouse	No/0	No/0	No/0	No/0	No/0	No/0	No/0	No/0	No/0	No/0	No/0	Yes /1	Fully trust	Strongly agree	Strongly agree	Strongly agree	Strongly agree	Yes	0	0	0	0	0	0	0	0	0	0	0	0	0	0	0	0	0	1	0
125	30	Married	Total/Live	2	2		7	High school (class V to IX)	Homemaker	Yes	3001-10000	Jointly me and spouse	No/0	No/0	No/0	No/0	No/0	No/0	No/0	No/0	No/0	No/0	No/0	Yes /1	Fully trust	Strongly agree	Strongly agree	Strongly agree	Strongly agree	Yes	0	0	0	0	0	0	0	0	0	0	0	0	0	0	0	0	0	1	0
126	33	Married	Total/Live	2	2		7	High school (class V to IX)	Homemaker	Yes	10,001- 20,000	Jointly me and spouse	No/0	No/0	No/0	No/0	No/0	No/0	No/0	No/0	No/0	No/0	No/0	Yes /1	Fully trust	Strongly agree	Strongly agree	Strongly agree	Strongly agree	Yes	0	0	0	0	0	0	0	0	0	0	0	1	1	0	1	0	0	0	0
127	39	Married	Total/Live	2	2		12	Secondary school /Intermediary (ITI course, class XII/X or Intermediate)	Employed	No	3001-10000	Jointly me and spouse	No/0	No/0	No/0	No/0	No/0	No/0	No/0	No/0	No/0	No/0	No/0	Yes /1	Fully trust	Strongly agree	Strongly agree	Strongly agree	Strongly agree	Yes	0	0	0	0	0	0	0	0	0	0	0	1	1	0	1	0	0	0	0
128	25	Married	Total/Live	1	1		10	Secondary school /Intermediary (ITI course, class XII/X or Intermediate)	Homemaker	Yes	3001-10000	Jointly with others in the household	No/0	No/0	No/0	No/0	No/0	No/0	No/0	No/0	No/0	No/0	No/0	Yes /1	Fully trust	Strongly agree	Strongly agree	Strongly agree	Strongly agree	Yes	0	0	0	0	0	0	0	0	0	0	0	1	0	1	1	0	0	0	0
129	36	Married	Total/Live	1	1		0	**Illiterate	Homemaker	Yes	<3000	Jointly me and spouse	No/0	No/0	No/0	No/0	No/0	No/0	No/0	No/0	No/0	No/0	No/0	Yes /1	Fully trust	Strongly agree	Strongly agree	Strongly agree	Strongly agree	Yes	0	0	0	0	0	0	0	0	0	0	0	1	1	0	0	0	1	0	0
130	32	Married	Total/Live	2	2		07	High school (class V to IX)	Employed	No	10,001- 20,000	Jointly me and spouse	No/0	No/0	No/0	No/0	No/0	No/0	No/0	No/0	No/0	No/0	No/0	Yes /1	Fully trust	Strongly agree	Strongly agree	Strongly agree	Strongly agree	Yes	0	0	0	0	0	0	0	0	0	0	0	1	0	0	1	0	0	0	0
131	36	Married	Total/ Live/Dead	2	2	0	12	Secondary school /Intermediary (ITI course, class XII/X or Intermediate)	Homemaker	Yes	<3000	Spouse	No/0	No/0	No/0	No/0	No/0	No/0	No/0	No/0	No/0	No/0	No/0	Yes /1	Fully trust	Strongly agree	Strongly agree	Strongly agree	Strongly agree	Yes	0	0	0	0	0	0	0	0	0	0	0	1	0	0	1	0	0	0	0
132	26	Married	Total/Live	2	2		12	Secondary school /Intermediary (ITI course, class XII/X or Intermediate)	Homemaker	Yes	<3000	Jointly me and spouse	No/0	No/0	No/0	No/0	No/0	No/0	No/0	No/0	No/0	No/0	No/0	Yes /1	Fully trust	Strongly agree	Strongly agree	Strongly agree	Strongly agree	Yes	0	0	0	0	0	0	0	0	0	0	0	1	1	0	0	0	0	0	0
133	29	Married	Total/Live	1	1		10	Secondary school /Intermediary (ITI course, class XII/X or Intermediate)	Employed	No	<3000	Jointly me and spouse	No/0	No/0	No/0	No/0	No/0	No/0	No/0	No/0	No/0	No/0	No/0	Yes /1	Fully trust	Strongly agree	Strongly agree	Strongly agree	Strongly agree	Yes	0	0	0	0	0	0	0	0	0	0	0	1	0	0	1	0	0	0	0
134	22	Married	Total/Live	1	1		12	Secondary school /Intermediary (ITI course, class XII/X or Intermediate)	Homemaker	Yes	<3000	Jointly me and spouse	No/0	No/0	No/0	No/0	No/0	No/0	No/0	No/0	No/0	No/0	No/0	Yes /1	Fully trust	Strongly agree	Strongly agree	Strongly agree	Strongly agree		0	0	0	0	0	0	0	0	0	0	0	1	0	0	1	0	0	0	0
135	35	Married	Total/Live	2	2		0	**Illiterate	Homemaker	Yes	<3000	Spouse	No/0	No/0	No/0	No/0	No/0	No/0	No/0		No/0	No/0	No/0	Yes /1	Fully trust	Strongly agree	Strongly agree	Strongly agree	Strongly agree		0	0	0	0	0	0	0	0	0	0	0	0	0	0	0	0	0	1	0
136	27	Married	Total/ Live/Dead	2	2	0	8	High school (class V to IX)	Homemaker	Yes	<3000	Jointly me and spouse	No/0	No/0	No/0	No/0	No/0	No/0	No/0	No/0	No/0	No/0	No/0	Yes /1	Fully trust	Strongly agree	Strongly agree	Strongly agree	Strongly agree		0	0	0	0	0	0	0	0	0	0	0	1	0	0	0	0	0	0	0
137	31	Married	Total/Live	2	2		4	Primary School (upto Class IV)	Homemaker	Yes	10,001- 20,000	Jointly me and spouse	No/0	No/0	No/0	No/0	No/0	No/0	No/0	No/0	No/0	No/0	No/0	No/0	Fully trust	Strongly agree	Strongly agree	Strongly agree	Strongly agree	Yes	0	0	0	0	0	0	0	0	0	0	0	1	0	0	1	0	0	0	0
138	24	Married	Total/ Live/Dead	2	2	0	10	Secondary school /Intermediary (ITI course, class XII/X or Intermediate)	Homemaker	Yes	3001-10000	Jointly me and spouse	No/0	No/0	No/0	No/0	No/0	No/0	No/0	No/0	No/0	No/0	No/0	Yes /1	Fully trust	Strongly agree	Strongly agree	Strongly agree	Strongly agree		0	0	0	0	0	0	0	0	0	0	0	1	1	0	0	0	0	0	0
139	36	Married	Total/Live	2	2		10	Secondary school /Intermediary (ITI course, class XII/X or Intermediate)	Homemaker	Yes	10,001- 20,000	Spouse	No/0	No/0	No/0	No/0	No/0	No/0	No/0	No/0	No/0	No/0	No/0	Yes /1	Fully trust	Strongly agree	Strongly agree	Strongly agree	Strongly agree	Yes	0	0	0	0	0	0	0	0	0	0	0	1	1	1	1	0	0	0	0
140	25	Married	Total/ Live/Dead	2	2	0	15	Graduate (B.A/B.Sc /B.Com/Diploma	Homemaker	Yes	3001-10000	Spouse	No/0	No/0	Yes/1	No/0	No/0	No/0	No/0	No/0	No/0	No/0	No/0	Yes /1	Fully trust	Strongly agree	Strongly agree	Strongly agree	Strongly agree		0	0	0	0	0	0	0	0	0	0	0	1	1	0	0	0	0	0	0
141	27	Married	Total/Live	2	2		8	High school (class V to IX)	Homemaker	Yes	3001-10000	Spouse	No/0	No/0	No/0	No/0	No/0	No/0	No/0	No/0	No/0	No/0	No/0	No/0	Mostly trust	Strongly agree	Strongly agree	Strongly agree	Strongly agree	Yes	0	0	0	0	0	0	0	0	0	0	0	1	1	0	1	0	0	0	0
142	24	Married	Total/ Live/Dead	2	2	0	12	Secondary school /Intermediary (ITI course, class XII/X or Intermediate)	Homemaker	Yes	3001-10000	Spouse	No/0	No/0	No/0	No/0	No/0	No/0	No/0	No/0	No/0	No/0	No/0	Yes /1	Fully trust	Strongly agree	Tend to agree	Strongly agree	Strongly agree		0	0	0	0	0	0	0	0	0	0	0	1	1	0	0	0	0	0	0
143	27	Married	Total/ Live/Dead	2	2	0	12	Secondary school /Intermediary (ITI course, class XII/X or Intermediate)	Homemaker	Yes	10,001- 20,000	Jointly me and spouse	No/0	No/0	Yes/1	No/0	No/0	No/0	No/0	No/0	No/0	No/0	No/0	Yes /1	Fully trust	Strongly agree	Strongly agree	Strongly agree	Strongly agree		0	0	0	0	0	0	0	0	0	0	0	1	1	1	0	0	0	0	0
144	40	Married	Total/Live	2	2		00	**Illiterate	Employed	No	3001-10000	I/Myself	No/0	No/0	No/0	No/0	No/0	No/0	No/0	No/0	No/0	No/0	No/0	No/0	Fully trust	Strongly agree	Strongly agree	Strongly agree	Strongly agree	Yes	0	0	0	0	0	0	0	0	0	0	0	0	0	0	0	0	0	1	0
145	44	Married	Total/Live	3	3		00	**Illiterate	Employed	No	3001-10000	I/Myself	No/0	No/0	No/0	No/0	No/0	No/0	No/0	No/0	No/0	No/0	No/0	No/0	Fully trust	Strongly agree	Strongly agree	Strongly agree	Strongly agree		0	0	0	0	0	0	0	0	0	0	0	0	0	0	0	0	0	1	0
146	37	Married	Total/Live	2	2		07	High school (class V to IX)	Employed	No	3001-10000	Jointly me and spouse	No/0	No/0	No/0	No/0	No/0	No/0	No/0	No/0	No/0	No/0	No/0	Yes /1	Fully trust	Strongly agree	Strongly agree	Strongly agree	Strongly agree	Yes	0	0	0	0	0	0	0	0	0	0	0	1	0	0	1	0	0	0	0
147	26	Married	Total/Live	2	2		10	Secondary school /Intermediary (ITI course, class XII/X or Intermediate)	Homemaker	Yes	10,001- 20,000	Spouse	No/0	No/0	No/0	No/0	No/0	No/0	No/0	No/0	No/0	No/0	No/0	Yes /1	Fully trust	Strongly agree	Strongly agree	Strongly agree	Strongly agree	Yes	0	0	0	0	0	0	0	0	0	0	0	1	0	0	1	0	1	0	0
148	22	Married	Total/Live	1	1		09	Secondary school /Intermediary (ITI course, class XII/X or Intermediate)	Homemaker	Yes	3001-10000	Jointly me and spouse	No/0	No/0	No/0	No/0	No/0	No/0	No/0	No/0	No/0	No/0	No/0	Yes /1	Fully trust	Strongly agree	Strongly agree	Strongly agree	Strongly agree	Yes	0	0	0	0	0	0	0	0	0	0	0	1	0	0	1	0	0	0	0
149	30	Married	Total/Live	1	1		9	Secondary school /Intermediary (ITI course, class XII/X or Intermediate)	Homemaker	Yes	3001-10000	Jointly me and spouse	No/0	No/0	No/0	No/0	No/0	No/0	No/0	No/0	No/0	No/0	No/0	Yes /1	Fully trust	Strongly agree	Strongly agree	Strongly agree	Strongly agree	Yes	0	0	0	0	0	0	0	0	0	0	0	1	0	0	1	0	1	0	0
150	26	Single	Total/Live	2	2		10	Secondary school /Intermediary (ITI course, class XII/X or Intermediate)	Homemaker		3001-10000	I/Myself	No/0	No/0	No/0	No/0	No/0	No/0	No/0	No/0	No/0	No/0	No/0	Yes /1	Fully trust	Strongly agree	Strongly agree	Strongly agree	Strongly agree	Yes	0	0	0	0	0	0	0	0	0	0	0	1	0	0	1	0	0	0	0
151	25	Married	Total/Live	2	2		9	Secondary school /Intermediary (ITI course, class XII/X or Intermediate)	Homemaker	Yes	3001-10000	Jointly me and spouse	No/0	No/0	No/0	No/0	No/0	No/0	No/0	No/0	No/0	No/0	No/0	Yes /1	Fully trust	Strongly agree	Strongly agree	Strongly agree	Strongly agree	Yes	0	0	0	0	0	0	0	0	0	0	0	1	0	0	1	0	0	0	0
152	21	Married	Total/Live	2	2		10	Secondary school /Intermediary (ITI course, class XII/X or Intermediate)	Homemaker	Yes	<3000	Jointly me and spouse	No/0	No/0	No/0	No/0	No/0	No/0	No/0		No/0	No/0	No/0	Yes /1	Mostly trust	Tend to agree	Tend to agree	Tend to agree	Tend to agree	Yes	0	0	0	0	0	0	0	0	0	0	0	1	1	0	1	0	0	0	0
153	26	Married	Total/Live	2	2		15	Graduate (B.A/B.Sc /B.Com/Diploma	Homemaker	Yes	3001-10000	Jointly me and spouse	No/0	No/0	No/0	No/0	No/0	No/0	No/0	No/0	No/0	No/0	No/0	Yes /1	Fully trust	Strongly agree	Strongly agree	Strongly agree	Strongly agree	Yes	0	0	0	0	0	0	0	0	0	0	0	1	1	0	1	0	0	0	0
154	53	Widow / Widower	Total/Live	2	2		0	**Illiterate	Homemaker		<3000	I/Myself	No/0	No/0	No/0	No/0	No/0	No/0	No/0	No/0	No/0	No/0	No/0	Yes /1	Mostly trust	Strongly agree	Strongly agree	Strongly agree	Strongly agree		0	0	0	0	0	0	0	0	0	0	0	1	0	0	1	0	0	0	0
155	28	Married	Total/Live	2	2		10	Secondary school /Intermediary (ITI course, class XII/X or Intermediate)	Homemaker	Yes	<3000	Jointly me and spouse	No/0	No/0	No/0	No/0	No/0	No/0	No/0	No/0	No/0	No/0	No/0	Yes /1	Fully trust	Strongly agree	Strongly agree	Strongly agree	Strongly agree	Yes	0	0	0	0	0	0	0	0	0	0	0	1	0	0	1	0	0	0	0
156	30	Married	Total/Live	2	2		12	Secondary school /Intermediary (ITI course, class XII/X or Intermediate)	Homemaker	Yes	3001-10000	Jointly me and spouse	No/0	No/0	No/0	No/0	No/0	No/0	No/0	No/0	No/0	No/0	No/0	Yes /1	Fully trust	Strongly agree	Strongly agree	Strongly agree	Strongly agree	Yes	0	0	0	0	0	0	0	0	0	0	0	1	1	0	1	1	0	0	0
157	29	Married	Total/ Live/Dead	4	4	0	6	High school (class V to IX)	Homemaker	Yes	10,001- 20,000	Spouse	No/0	No/0	No/0	No/0	No/0	No/0	No/0	No/0	No/0	No/0	No/0	Yes /1	Fully trust	Strongly agree	Strongly agree	Strongly agree	Strongly agree		0	0	0	0	0	0	0	0	0	0	0	1	0	0	0	0	0	0	0
158	35	Married	Total/Live	2	2		10	Secondary school /Intermediary (ITI course, class XII/X or Intermediate)	Employed	Yes	3001-10000	Spouse	No/0	No/0	No/0	No/0	No/0	No/0	No/0	No/0	No/0	No/0	No/0	No/0	Fully trust	Strongly agree	Strongly agree	Strongly agree	Strongly agree	Yes	0	0	0	0	0	0	0	0	0	0	0	0	0	0	0	0	0	1	0
159	23	Married	Total/Live	2	2		10	Secondary school /Intermediary (ITI course, class XII/X or Intermediate)	Homemaker	Yes	3001-10000	Jointly with others in the household	No/0	No/0	No/0	No/0	No/0	No/0	No/0	No/0	No/0	No/0	No/0	No/0	Fully trust	Strongly agree	Strongly agree	Strongly agree	Strongly agree	Yes	0	0	0	0	0	0	0	0	0	0	0	0	1	1	0	0	0	0	0
160	22	Married	Total/Live	1	1		10	Secondary school /Intermediary (ITI course, class XII/X or Intermediate)	Homemaker	Yes	3001-10000	Spouse	No/0	No/0	No/0	No/0	No/0	No/0	No/0	No/0	No/0	No/0	No/0	No/0	Fully trust	Strongly agree	Strongly agree	Strongly agree	Strongly agree	Yes	0	0	0	0	0	0	0	0	0	0	0	1	1	1	1	0	0	0	0
161	24	Married	Total/Live	2	2		11	Secondary school /Intermediary (ITI course, class XII/X or Intermediate)	Homemaker	Yes	20,001-30,000	Spouse	No/0	No/0	No/0	No/0	No/0	No/0	No/0	No/0	No/0	No/0	No/0	No/0	Fully trust	Strongly agree	Strongly agree	Strongly agree	Strongly agree	Yes	0	0	0	0	0	0	0	0	0	0	0	1	0	1	0	0	0	0	0
162	28	Married	Total/ Live/Dead	2	2	0	7	High school (class V to IX)	Employed	Yes	10,001- 20,000	Jointly me and spouse	No/0	No/0	No/0	No/0	No/0	No/0	No/0	No/0	No/0	No/0	No/0	Yes /1	Fully trust	Strongly agree	Strongly agree	Strongly agree	Strongly agree		0	0	0	0	0	0	0	0	0	0	0	1	0	1	0	0	0	0	0
163	28	Married	Total/ Live/Dead	2	2	0	12	Secondary school /Intermediary (ITI course, class XII/X or Intermediate)	Homemaker	Yes	10,001- 20,000	Jointly me and spouse	No/0	No/0	No/0	No/0	No/0	No/0	No/0	No/0	No/0	No/0	No/0	Yes /1	Fully trust	Strongly agree	Strongly agree	Strongly agree	Strongly agree		0	0	0	0	0	0	0	0	0	0	0	1	1	0	0	0	0	0	0
164	25	Married	Total/ Live/Dead	2	2	0	15	Graduate (B.A/B.Sc /B.Com/Diploma	Homemaker	Yes	3001-10000	Spouse	No/0	No/0	No/0	No/0	No/0	No/0	No/0	No/0	No/0	No/0	No/0	Yes /1	Fully trust	Strongly agree	Strongly agree	Strongly agree	Strongly agree		0	0	0	0	0	0	0	0	0	0	0	1	0	1	1	0	0	0	0
165	25	Married	Total/Live	2	2		10	Secondary school /Intermediary (ITI course, class XII/X or Intermediate)	Homemaker	Yes	10,001- 20,000	Jointly with others in the household	No/0	No/0	No/0	No/0	No/0	No/0	No/0	No/0	No/0	No/0	No/0	No/0	Fully trust	Strongly agree	Strongly agree	Strongly agree	Strongly agree	Yes	0	0	0	0	0	0	0	0	0	0	0	1	0	1	1	0	0	0	0
166	29	Married	Total/Live	2	2		10	Secondary school /Intermediary (ITI course, class XII/X or Intermediate)	Homemaker	Yes	3001-10000	Spouse	No/0	No/0	No/0	No/0	No/0	No/0	No/0	No/0	No/0	No/0	No/0	Yes /1	Fully trust	Strongly agree	Strongly agree	Strongly agree	Strongly agree	Yes	0	0	0	0	0	0	0	0	0	0	0	1	1	1	0	0	0	0	1
167	24	Married	Total/ Live/Dead	2	2	0	10	Secondary school /Intermediary (ITI course, class XII/X or Intermediate)	Homemaker	Yes	3001-10000	Spouse	No/0	No/0	No/0	No/0	No/0	No/0	No/0	No/0	No/0	No/0	No/0	Yes /1	Fully trust	Strongly agree	Strongly agree	Strongly agree	Strongly agree		0	0	0	0	0	0	0	0	0	0	0	0	1	1	1	0	0	0	0
168	25	Married	Total/Live	1	1		15	Graduate (B.A/B.Sc /B.Com/Diploma	Homemaker	Yes	10,001- 20,000	Jointly me and spouse	No/0	No/0	No/0	No/0	No/0	No/0	No/0	No/0	No/0	No/0	No/0	Yes /1	Fully trust	Strongly agree	Strongly agree	Strongly agree	Strongly agree	Yes	0	0	0	0	0	0	0	0	0	0	0	1	0	0	1	0	1	0	0
169	22	Married	Total/ Live/Dead	2	2	0	9	High school (class V to IX)	Homemaker	Yes	3001-10000	Spouse	No/0	No/0	No/0	No/0	No/0	No/0	No/0	No/0	No/0	No/0	No/0	Yes /1	Fully trust	Strongly agree	Strongly agree	Strongly agree	Strongly agree		0	0	0	0	0	0	0	0	0	0	0	1	1	0	0	0	0	0	0
170	23	Married	Total/Live	2	2		10	Secondary school /Intermediary (ITI course, class XII/X or Intermediate)	Homemaker	Yes	10,001- 20,000	I/Myself	No/0	No/0	No/0	No/0	No/0	No/0	No/0	No/0	No/0	No/0	No/0	No/0	Fully trust	Strongly agree	Strongly agree	Strongly agree	Strongly agree	Yes	0	0	0	0	0	0	0	0	0	0	0	1	0	1	0	0	0	0	0
171	26	Married	Total/Live	3	3		8	High school (class V to IX)	Homemaker	Yes	3001-10000	I/Myself	No/0	No/0	No/0	No/0	No/0	No/0	No/0	No/0	No/0	No/0	No/0	No/0	Fully trust	Strongly agree	Strongly agree	Strongly agree	Strongly agree	Yes	0	0	0	0	0	0	0	0	0	0	0	1	1	1	1	0	0	0	0
172	28	Married	Total/Live	2	2		10	Secondary school /Intermediary (ITI course, class XII/X or Intermediate)	Homemaker	Yes	10,001- 20,000	Spouse	No/0	No/0	No/0	No/0	No/0	No/0	No/0	No/0	No/0	No/0	No/0	No/0	Fully trust	Strongly agree	Strongly agree	Strongly agree	Strongly agree	Yes	0	0	0	0	0	0	0	0	0	0	0	1	1	0	0	0	0	0	0
173	29	Married	Total/Live	2	2		7	High school (class V to IX)	Homemaker	Yes	3001-10000	Jointly me and spouse	No/0	No/0	No/0	No/0	No/0	No/0	No/0	No/0	No/0	No/0	No/0	No/0	Fully trust	Strongly agree	Strongly agree	Strongly agree	Strongly agree	Yes	0	0	0	0	0	0	0	0	0	0	0	1	0	1	1	0	0	0	0
174	27	Married	Total/Live	2	2		12	Secondary school /Intermediary (ITI course, class XII/X or Intermediate)	Homemaker	Yes	<3000	I/Myself	No/0	No/0	No/0	No/0	No/0	No/0	No/0	No/0	No/0	No/0	No/0	No/0	Fully trust	Strongly agree	Strongly agree	Strongly agree	Strongly agree	Yes	0	0	0	0	0	0	0	0	0	0	0	0	0	0	1	0	0	0	0
175	25	Married	Total/ Live/Dead	2	2	0	10	Secondary school /Intermediary (ITI course, class XII/X or Intermediate)	Homemaker	Yes	3001-10000	Spouse	No/0	No/0	No/0	No/0	No/0	No/0	No/0	No/0	No/0	No/0	No/0	Yes /1	Fully trust	Strongly agree	Strongly agree	Strongly agree	Strongly agree		0	0	0	0	0	0	0	0	0	0	0	1	1	1	0	0	0	0	0
176	36	Married	Total/ Live/Dead	2	1	1	0	**Illiterate	Homemaker	Yes	3001-10000	Jointly me and spouse	No/0	No/0	No/0	No/0	No/0	No/0	No/0	No/0	No/0	No/0	No/0	Yes /1	Fully trust	Strongly agree	Strongly agree	Strongly agree	Strongly agree		0	0	0	0	0	0	0	0	0	0	0	1	1	0	0	0	0	0	0
177	30	Married	Total/ Live/Dead	3	3	0	10	Secondary school /Intermediary (ITI course, class XII/X or Intermediate)	Homemaker	Yes	3001-10000	Spouse	No/0	No/0	No/0	No/0	No/0	No/0	No/0	No/0	No/0	No/0	No/0	Yes /1	Fully trust	Strongly agree	Strongly agree	Strongly agree	Strongly agree		0	0	0	0	0	0	0	0	0	0	0	1	1	0	1	0	0	0	0
178	40	Married	Total/ Live/Dead	2	2	0	0	**Illiterate	Homemaker	Yes	3001-10000	Jointly me and spouse	No/0	No/0	No/0	No/0	No/0	No/0	No/0	No/0	No/0	No/0	No/0	Yes /1	Fully trust	Strongly agree	Strongly agree	Strongly agree	Strongly agree		0	0	0	0	0	0	0	0	0	0	0	1	1	1	0	0	0	0	0
179	24	Married	Total/ Live/Dead	1	1	0	15	Graduate (B.A/B.Sc /B.Com/Diploma	Homemaker	Yes	10,001- 20,000	Jointly me and spouse	No/0	No/0	No/0	No/0	No/0	No/0	No/0	No/0	No/0	No/0	No/0	Yes /1	Fully trust	Strongly agree	Strongly agree	Strongly agree	Strongly agree		0	0	0	0	0	0	0	0	0	0	0	0	0	0	1	0	0	0	0
180	32	Married	Total/Live	2	2		6	High school (class V to IX)	Homemaker	Yes	<3000	Jointly me and spouse	No/0	No/0	No/0	No/0	No/0	No/0	No/0	No/0	No/0	No/0	No/0	Yes /1	Fully trust	Strongly agree	Strongly agree	Tend to agree	Tend to agree	Yes	0	0	0	0	0	0	0	0	0	0	0	1	0	0	0	0	0	0	0
181	32	Married	Total/Live	3	3		7	High school (class V to IX)	Homemaker	Yes	<3000	I/Myself	No/0	No/0	No/0	No/0	No/0	No/0	No/0	No/0	No/0	No/0	No/0	Yes /1	Fully trust	Strongly agree	Strongly agree	Strongly agree	Strongly agree	Yes	0	0	0	0	0	0	0	0	0	0	0	1	0	0	1	1	0	0	0
182	22	Married	Total/Live	1	1		10	Secondary school /Intermediary (ITI course, class XII/X or Intermediate)	Homemaker	Yes	<3000	Spouse	No/0	No/0	No/0	No/0	No/0	No/0	No/0	No/0	No/0	No/0	No/0	Yes /1	Fully trust	Strongly agree	Strongly agree	Strongly agree	Strongly agree	Yes	0	0	0	0	0	0	0	0	0	0	0	0	1	0	1	0	0	0	0
183	33	Married	Total/Live	2	2		10	Secondary school /Intermediary (ITI course, class XII/X or Intermediate)	Homemaker	Yes	3001-10000	Jointly me and spouse	No/0	No/0	No/0	No/0	No/0	No/0	No/0	No/0	No/0	No/0	No/0	Yes /1	Fully trust	Strongly agree	Strongly agree	Strongly agree	Strongly agree	Yes	0	0	0	0	0	0	0	0	0	0	0	1	0	1	1	0	0	0	0
184	31	Married	Total	22			7	High school (class V to IX)	Homemaker	Yes	<3000	Spouse	No/0	No/0	No/0	No/0	No/0	No/0	No/0	No/0	No/0	No/0	No/0	Yes /1	Fully trust	Strongly agree	Strongly agree	Strongly agree	Strongly agree	Yes	0	0	0	0	0	0	0	0	0	0	0	1	1	0	0	0	0	0	0
185	24	Married	Total/Live	2	2		10	Secondary school /Intermediary (ITI course, class XII/X or Intermediate)	Homemaker	Yes	3001-10000	Jointly me and spouse	No/0	No/0	No/0	No/0	No/0	No/0	No/0	No/0	No/0	No/0	No/0	Yes /1	Fully trust	Strongly agree	Strongly agree	Strongly agree	Strongly agree	Yes	0	0	0	0	0	0	0	0	0	0	0	1	0	0	1	1	0	0	0
186	44	Married	Total/Live	2	2		13	Graduate (B.A/B.Sc /B.Com/Diploma	Employed	No	10,001- 20,000	Others in the household(Specify)	No/0	No/0	No/0	No/0	No/0	No/0	No/0	No/0	No/0	No/0	No/0	Yes /1	Fully trust	Strongly agree	Strongly agree	Strongly agree	Strongly agree	Yes	0	0	0	0	0	0	0	0	0	0	0	1	1	0	1	1	1	0	0
187	28	Married	Total/Live	2	2		0	**Illiterate	Homemaker	Yes	10,001- 20,000	Jointly me and spouse	No/0	No/0	No/0	No/0	No/0	No/0	No/0	No/0	No/0	No/0	No/0	Yes /1	Fully trust	Strongly agree	Strongly agree	Strongly agree	Strongly agree	Yes	0	0	0	0	0	0	0	0	0	0	0	1	0	0	1	0	0	0	0
188	28	Married	Total/Live	2	2		10	Secondary school /Intermediary (ITI course, class XII/X or Intermediate)	Homemaker	Yes	10,001- 20,000	Jointly me and spouse	No/0	No/0	No/0	No/0	No/0	No/0	No/0	No/0	Yes/1	No/0	No/0	Yes /1	Fully trust	Strongly agree	Strongly agree	Strongly agree	Strongly agree	Yes	0	0	0	0	0	0	0	0	0	0	0	1	1	0	1	0	0	0	0
189	26	Married	Total/Live	1	1		15	Graduate (B.A/B.Sc /B.Com/Diploma	Homemaker	Yes	10,001- 20,000	Spouse	No/0	No/0	No/0	No/0	No/0	No/0	No/0	No/0	No/0	No/0	No/0	Yes /1	Fully trust	Strongly agree	Strongly agree	Strongly agree	Strongly agree	Yes	0	0	0	0	0	0	0	0	0	0	0	1	1	1	1	0	0	0	0
190	34	Married	Total/ Live/Dead	3	2	1	10	Secondary school /Intermediary (ITI course, class XII/X or Intermediate)	Homemaker	Yes	3001-10000	Spouse	No/0	No/0	No/0	No/0	No/0	No/0	No/0	No/0	No/0	No/0	No/0	Yes /1	Fully trust	Strongly agree	Strongly agree	Strongly agree	Strongly agree	Yes	0	0	0	0	0	0	0	0	0	0	0	1	0	0	1	0	0	0	0
191	39	Married	Total/ Live/Dead	2	2	0	8	High school (class V to IX)	Homemaker	Yes	3001-10000	Jointly me and spouse	No/0	No/0	No/0	No/0	No/0	No/0	No/0	No/0	No/0	No/0	No/0	Yes /1	Fully trust	Strongly agree	Strongly agree	Strongly agree	Strongly agree	Yes	0	0	0	0	0	0	0	0	0	0	0	1	1	1	0	0	0	0	0
192	35	Married	Total/Live	2	2		10	Secondary school /Intermediary (ITI course, class XII/X or Intermediate)	Homemaker	Yes	3001-10000	Jointly me and spouse	No/0	No/0	No/0	No/0	No/0	No/0	No/0	No/0	No/0	No/0	No/0	Yes /1	Fully trust	Strongly agree	Strongly agree	Strongly agree	Strongly agree	Yes	0	0	0	0	0	0	0	0	0	0	0	1	0	0	1	0	0	0	0
193	27	Married	Total/Live	2	2		10	Secondary school /Intermediary (ITI course, class XII/X or Intermediate)	Homemaker	Yes	3001-10000	Spouse	No/0	No/0	No/0	No/0	No/0	No/0	No/0	No/0	No/0	No/0	No/0	No/0	Fully trust	Strongly agree	Strongly agree	Strongly agree	Strongly agree	Yes	0	0	0	0	0	0	0	0	0	0	0	0	0	0	1	0	0	0	0
194	46	Married	Total/Live	2	2		15	Graduate (B.A/B.Sc /B.Com/Diploma	Employed	Yes	30,001-40,000	Spouse	No/0	No/0	No/0	No/0	No/0	No/0	No/0	No/0	No/0	No/0	No/0	Yes /1	Fully trust	Strongly agree	Strongly agree	Strongly agree	Strongly agree	Yes	0	0	0	0	0	0	0	0	0	0	0	1	1	0	1	0	0	0	0
196	40	Married	Total/Live	2	2		12	Secondary school /Intermediary (ITI course, class XII/X or Intermediate)	Homemaker	Yes	10,001- 20,000	Jointly me and spouse	No/0	No/0	No/0	No/0	No/0	No/0	No/0		No/0	No/0	No/0	Yes /1	Fully trust	Strongly agree	Strongly agree	Strongly agree	Strongly agree	Yes	0	0	0	0	0	0	0	0	0	0	0	1	0	0	1	0	0	0	0
196	35	Married	Total/Live	1	1		10	Secondary school /Intermediary (ITI course, class XII/X or Intermediate)	Homemaker	Yes	3001-10000	Spouse	No/0	No/0	No/0	No/0	No/0	No/0	No/0	No/0	No/0	No/0	No/0	Yes /1	Mostly trust	Strongly agree	Tend to agree	Strongly agree	Tend to agree	Yes	0	0	0	0	0	0	0	0	0	0	0	1	1	0	1	0	0	0	0
197	40	Married	Total/Live	1	1		8	High school (class V to IX)	Homemaker	Yes	3001-10000	Spouse	No/0	No/0	No/0	No/0	No/0	No/0	No/0	No/0	No/0	No/0	No/0	Yes /1	Fully trust	Strongly agree	Strongly agree	Strongly agree	Strongly agree	Yes	0	0	0	0	0	0	0	0	0	0	0	0	0	0	0	0	0	1	0
198	35	Married	Total/Live	2	2		10	Secondary school /Intermediary (ITI course, class XII/X or Intermediate)	Homemaker	Yes	3001-10000	Spouse	No/0	No/0	No/0	No/0	No/0	No/0	No/0	No/0	No/0	No/0	No/0	Yes /1	Fully trust	Strongly agree	Strongly agree	Strongly agree	Strongly agree	Yes	0	0	0	0	0	0	0	0	0	0	0	0	1	0	0	1	1	0	0
199	33	Married	Total/Live	1	1		14	Graduate (B.A/B.Sc /B.Com/Diploma	Homemaker	Yes	20,001-30,000	Jointly me and spouse	No/0	No/0	No/0	No/0	No/0	No/0	No/0	No/0	No/0	No/0	No/0	Yes /1	Fully trust	Strongly agree	Strongly agree	Strongly agree	Strongly agree	Yes	0	0	0	0	0	0	0	0	0	0	0	1	1	1	1	0	0	0	0
200	42	Married	Total/Live	2	2		12	Secondary school /Intermediary (ITI course, class XII/X or Intermediate)	Homemaker	Yes	10,001- 20,000	Jointly me and spouse	No/0	No/0	No/0	No/0	No/0	No/0	No/0	No/0	No/0	No/0	No/0	Yes /1	Fully trust	Strongly agree	Strongly agree	Strongly agree	Strongly agree	No	0	0	1	0	0	0	0	0	0	0	0	1	0	0	1	0	0	0	0
201	38	Married	Total/Live	2	2		10	Secondary school /Intermediary (ITI course, class XII/X or Intermediate)	Homemaker	Yes	3001-10000	Others in the household(Specify)	No/0	No/0	No/0	No/0	No/0	No/0	No/0	No/0	No/0	No/0	No/0	Yes /1	Fully trust	Strongly agree	Strongly agree	Strongly agree	Strongly agree	Yes	0	0	0	0	0	0	0	0	0	0	0	1	1	0	1	0	0	0	0
202	34	Married	Total/Live	2	2		12	Secondary school /Intermediary (ITI course, class XII/X or Intermediate)	Homemaker	Yes	3001-10000	I/Myself	No/0	No/0	No/0	No/0	No/0	No/0	No/0	No/0	No/0	No/0	No/0	Yes /1	Fully trust	Strongly agree	Strongly agree	Strongly agree	Strongly agree	Yes	0	0	0	0	0	0	0	0	0	0	0	1	0	0	1	0	0	0	0
203	32	Married	Total/Live	1	1		15	Graduate (B.A/B.Sc /B.Com/Diploma	Employed	Yes	10,001- 20,000	I/Myself	No/0	No/0	No/0	No/0	No/0	No/0	No/0	No/0	No/0	No/0	No/0	Yes /1	Fully trust	Strongly agree	Strongly agree	Strongly agree	Strongly agree	Yes	0	0	0	0	0	0	0	0	0	0	0	1	0	0	1	1	0	0	0
204	25	Married	Total/Live	2	2		12	Secondary school /Intermediary (ITI course, class XII/X or Intermediate)	Homemaker	Yes	10,001- 20,000	Jointly me and spouse	No/0	No/0	No/0	No/0	No/0	No/0	No/0	No/0	No/0	No/0	No/0	Yes /1	Fully trust	Strongly agree	Strongly agree	Strongly agree	Strongly agree	Yes	0	0	0	0	0	0	0	0	0	0	0	1	0	0	1	0	0	0	0
205	38	Married	Total/Live	2	2		11	Secondary school /Intermediary (ITI course, class XII/X or Intermediate)	Homemaker	Yes	20,001-30,000	Jointly me and spouse	No/0	No/0	No/0	No/0	No/0	No/0	No/0	No/0	No/0	No/0	No/0	Yes /1	Fully trust	Strongly agree	Strongly agree	Strongly agree	Strongly agree	Yes	0	0	0	0	0	0	0	0	0	0	0	1	0	1	0	0	1	0	0
206	30	Married	Total/Live	1	1		10	Secondary school /Intermediary (ITI course, class XII/X or Intermediate)	Homemaker	Yes	10,001- 20,000	Jointly me and spouse	No/0	No/0	No/0	No/0	No/0	No/0	No/0	No/0	No/0	No/0	No/0	Yes /1	Fully trust	Strongly agree	Strongly agree	Strongly agree	Strongly agree	Yes	0	0	0	0	0	0	0	0	0	0	0	1	0	0	1	0	0	0	0
207	27	Married	Total/Live	2	2		12	Secondary school /Intermediary (ITI course, class XII/X or Intermediate)	Homemaker	Yes	3001-10000	Jointly me and spouse	No/0	No/0	No/0	No/0	No/0	No/0	No/0	No/0	No/0	No/0	No/0	Yes /1	Fully trust	Strongly agree	Strongly agree	Strongly agree	Strongly agree	Yes	0	0	0	0	0	0	0	0	0	0	0	1	0	1	1	0	0	0	0
208	36	Married	Total/Live	2	2		10	Secondary school /Intermediary (ITI course, class XII/X or Intermediate)	Homemaker	Yes	10,001- 20,000	Jointly me and spouse	No/0	No/0	No/0	No/0	No/0	No/0	No/0	No/0	No/0	No/0	No/0	Yes /1	Fully trust	Strongly agree	Strongly agree	Strongly agree	Strongly agree	Yes	0	0	0	0	0	0	0	0	0	0	0	1	0	0	1	0	0	0	0
209	33	Widow / Widower	Total/Live	1	1		10	Secondary school /Intermediary (ITI course, class XII/X or Intermediate)	Homemaker		3001-10000	I/Myself	No/0	No/0	No/0	No/0	No/0	No/0	No/0	No/0	No/0	No/0	No/0	Yes /1	Fully trust	Strongly agree	Strongly agree	Strongly agree	Strongly agree	Yes	0	0	0	0	0	0	0	0	0	0	0	1	0	1	1	0	1	0	0
210	29	Married	Total/Live	1	1		15	Graduate (B.A/B.Sc /B.Com/Diploma	Homemaker	Yes	10,001- 20,000	Jointly me and spouse	No/0	No/0	No/0	No/0	No/0	No/0	No/0	No/0	No/0	No/0	No/0	Yes /1	Fully trust	Strongly agree	Strongly agree	Strongly agree	Strongly agree	Yes	0	0	0	0	0	0	0	0	0	0	0	1	0	0	1	0	0	0	0
211	29	Married	Total/Live		2		8	High school (class V to IX)	Homemaker	Yes	10,001- 20,000	Jointly me and spouse	No/0	No/0	No/0	No/0	No/0	No/0	No/0	No/0	No/0	No/0	No/0	Yes /1	Fully trust	Strongly agree	Strongly agree	Strongly agree	Tend to disagree		0	0	0	0	0	0	0	0	0	0	0	1	1	1	1	0	0	0	0
212	37	Married	Total	2			7	High school (class V to IX)	Homemaker	Yes	3001-10000	I/Myself	No/0	No/0	No/0	No/0	No/0	No/0	No/0	No/0	No/0	No/0	No/0	Yes /1	Fully trust	Strongly agree	Strongly agree	Strongly agree	Strongly agree	Yes	0	0	0	0	0	0	0	0	0	0	0	0	0	0	0	0	0	1	0
213	30	Married	Total/Live	2	2		12	Secondary school /Intermediary (ITI course, class XII/X or Intermediate)	Homemaker	Yes	10,001- 20,000	Spouse	No/0	No/0	No/0	No/0	No/0	No/0	No/0	No/0	No/0	No/0	No/0	Yes /1	Fully trust	Strongly agree	Strongly agree	Strongly agree	Strongly agree	Yes	0	0	0	0	0	0	0	0	0	0	0	1	1	0	0	0	0	0	0
214	10	Married	Total/Live	2	2		15	Graduate (B.A/B.Sc /B.Com/Diploma	Homemaker	Yes	10,001- 20,000	Jointly me and spouse	No/0	No/0	No/0	No/0	No/0	No/0	No/0	No/0	No/0	No/0	No/0	Yes /1	Fully trust	Strongly agree	Strongly agree	Strongly agree	Strongly agree	Yes	0	0	0	0	0	0	0	0	0	0	0	1	0	1	1	0	0	0	0
215	51	Married	Total/Live	2	1		15	Graduate (B.A/B.Sc /B.Com/Diploma	Homemaker	Yes	3001-10000	Jointly me and spouse	Yes/1											Yes /1	Fully trust	Strongly agree	Strongly agree	Strongly agree	Strongly agree	Yes	0	0	0	0	0	0	0	0	0	0	0	1	0	1	1	0	0	0	0
216	45	Married	Total/Live	1	1		7	High school (class V to IX)	Homemaker	Yes	3001-10000	I/Myself	No/0	No/0	No/0	No/0	No/0	No/0	No/0	No/0	No/0	No/0	No/0	Yes /1	Fully trust	Strongly agree	Strongly agree	Strongly agree		Yes	0	0	0	0	0	0	0	0	0	0	0	1	1	0	1	0	0	0	0
217	33	Married	Total/Live	1	1		10	Secondary school /Intermediary (ITI course, class XII/X or Intermediate)	Employed	Yes	3001-10000	Jointly me and spouse	No/0	No/0	No/0	No/0	No/0	No/0	No/0	No/0	No/0	No/0	No/0	Yes /1	Fully trust	Strongly agree	Strongly agree	Strongly agree	Strongly agree	Yes	0	0	0	0	0	0	0	0	0	0	0	1	1	0	1	0	0	0	0
218	33	Married	Total/Live	2	2		11	Secondary school /Intermediary (ITI course, class XII/X or Intermediate)	Homemaker	Yes	3001-10000	Jointly me and spouse	No/0	No/0	No/0	No/0	No/0	No/0	No/0	No/0	No/0	No/0	No/0	Yes /1	Fully trust	Strongly agree	Strongly agree	Strongly agree	Strongly agree	Yes	0	0	0	0	0	0	0	0	0	0	0	1	1	0	1	0	0	0	0
219	35	Married	Total/Live	3	3		10	Secondary school /Intermediary (ITI course, class XII/X or Intermediate)	Homemaker	Yes	3001-10000	Jointly me and spouse	No/0	No/0	No/0	No/0	No/0	No/0	No/0	No/0	No/0	No/0	No/0	Yes /1	Fully trust	Strongly agree	Strongly agree	Strongly agree	Strongly agree	Yes	0	0	0	0	0	0	0	0	0	0	0	1	0	0	0	0	1	0	0
220	34	Married	Total/Live	2	2		4	Primary School (upto Class IV)	Employed	Yes	10,001- 20,000	I/Myself	No/0	No/0	No/0	No/0	No/0	No/0	No/0	No/0	No/0	No/0	No/0	No/0	Fully trust	Strongly agree	Strongly agree	Strongly agree	Strongly agree	Yes	0	0	0	0	0	0	0	0	0	0	0	1	0	0	1	0	0	0	0
221	29	Married	Total/Live	2	2		12	Professional degree/Post graduate	Homemaker	Yes	3001-10000	Jointly me and spouse	No/0	No/0	No/0	No/0	No/0	No/0	No/0	No/0	No/0	No/0	No/0	Yes /1	Fully trust	Strongly agree	Strongly agree	Strongly agree	Strongly agree		0	0	0	0	0	0	0	0	0	0	0	1	1	0	0	0	0	0	0
222	25	Married	Total/Live	2	2		6	High school (class V to IX)	Employed	Yes	10,001- 20,000	Jointly me and spouse	No/0	No/0	No/0	No/0	No/0	No/0	No/0	No/0	No/0	No/0	No/0	No/0	Fully trust	Strongly agree	Strongly agree	Strongly agree	Strongly agree	Yes	0	0	0	0	0	0	0	0	0	0	0	1	0	0	1	0	0	0	0
223	38	Married	Total/Live	3	3		15	Graduate (B.A/B.Sc /B.Com/Diploma	Homemaker	Yes	10,001- 20,000	Jointly me and spouse	No/0	No/0	No/0	No/0	No/0	No/0	No/0	No/0	No/0	No/0	No/0	Yes /1	Fully trust	Strongly agree	Strongly agree	Strongly agree	Strongly agree	Yes	0	0	0	0	0	0	0	0	0	0	0	1	0	0	1	0	0	0	0
224	30	Married	Total/Live	2	2		10	Secondary school /Intermediary (ITI course, class XII/X or Intermediate)	Homemaker	Yes	10,001- 20,000	Spouse	Yes/1	No/0	No/0	No/0	No/0	No/0	No/0	No/0	No/0	No/0	No/0	Yes /1	Fully trust	Strongly agree	Strongly agree	Strongly agree	Strongly agree	Yes	0	0	0	0	0	0	0	0	0	0	0	1	0	0	0	0	0	0	0
225	38	Married	Total/Live	2	2		5	High school (class V to IX)	Homemaker	Yes	3001-10000	Jointly me and spouse	No/0	No/0	No/0	No/0	No/0	No/0	No/0	No/0	No/0	No/0	No/0	Yes /1	Fully trust	Strongly agree	Strongly agree	Strongly agree	Strongly agree	Yes	0	0	0	0	0	0	0	0	0	0	0	1	1	0	1	0	0	0	0
226	43	Married	Total/Live	1	1		10	Secondary school /Intermediary (ITI course, class XII/X or Intermediate)	Homemaker	Yes	3001-10000	Jointly me and spouse	Yes/1	No/0	No/0	No/0	No/0	No/0	No/0	No/0	No/0	No/0	No/0	Yes /1	Fully trust	Strongly agree	Strongly agree	Strongly agree		Yes	0	0	0	0	0	0	0	0	0	0	0	1	1	1	0	0	0	0	0
227	28	Married	Total/Live	2	2		10	Secondary school /Intermediary (ITI course, class XII/X or Intermediate)	Homemaker	Yes	20,001-30,000	Jointly me and spouse	No/0	No/0	No/0	No/0	No/0	No/0	No/0	No/0	No/0	No/0	No/0	No/0	Fully trust	Strongly agree	Strongly agree	Strongly agree	Strongly agree	Yes	0	0	0	0	0	0	0	0	0	0	0	1	0	0	0	0	0	0	0
228	43	Married	Total/Live	1	1		4	High school (class V to IX)	Homemaker	Yes	3001-10000	Jointly me and spouse	No/0	No/0	No/0	No/0	No/0	No/0	No/0	No/0	No/0	No/0	No/0	Yes /1	Fully trust	Strongly agree	Strongly agree			Yes	0	0	0	0	0	0	0	0	0	0	0	1	1	1	0	0	0	0	0
229	35	Widow / Widower	Total/Live	1	1		15	Graduate (B.A/B.Sc /B.Com/Diploma	Homemaker		3001-10000	Spouse	No/0	No/0	No/0	No/0	No/0	No/0	No/0	No/0	No/0	No/0	No/0	Yes /1	Fully trust	Strongly agree	Strongly agree	Strongly agree	Strongly agree	Yes	0	0	0	0	0	0	0	0	0	0	0	1	0	0	1	0	0	0	0
230	39	Married	Total/Live	2	2		15	Graduate (B.A/B.Sc /B.Com/Diploma	Homemaker	Yes	20,001-30,000	I/Myself	No/0	No/0	No/0	No/0	No/0	No/0	No/0	No/0	No/0	No/0	No/0	Yes /1	Fully trust	Strongly agree	Strongly agree	Strongly agree	Strongly agree	Yes	0	0	0	0	0	0	0	0	0	0	0	1	0	0	1	0	0	0	1
231	37	Married	Total/Live	2	2		15	Graduate (B.A/B.Sc /B.Com/Diploma	Homemaker	Yes	10,001- 20,000	Jointly me and spouse	No/0	No/0	No/0	No/0	No/0	No/0	No/0	No/0	No/0	No/0	No/0	Yes /1	Fully trust	Strongly agree	Strongly agree	Strongly agree	Strongly agree	Yes	0	0	0	0	0	0	0	0	0	0	0	1	0	0	1	0	1	0	0
232	39	Married	Total/Live	1	1		10	Secondary school /Intermediary (ITI course, class XII/X or Intermediate)	Homemaker	Yes	3001-10000	Spouse	No/0	No/0	No/0	No/0	No/0	No/0	No/0	No/0	No/0	No/0	No/0	Yes /1	Fully trust	Strongly agree	Strongly agree	Strongly agree	Strongly agree	Yes	0	0	0	0	0	0	0	0	0	0	0	1	0	0	1	0	0	0	0
233	31	Married	Total/ Live/Dead	2	2	0	12	Secondary school /Intermediary (ITI course, class XII/X or Intermediate)	Homemaker	Yes	10,001- 20,000	Spouse	No/0	No/0	No/0	No/0	No/0	No/0	No/0	No/0	No/0	No/0	No/0	Yes /1	Fully trust	Strongly agree	Strongly agree	Strongly agree	Strongly agree		0	0	0	0	0	0	0	0	0	0	0	0	1	0	1	0	0	0	0
234	29	Married	Total/Live	2	2		10	Secondary school /Intermediary (ITI course, class XII/X or Intermediate)	Homemaker	Yes	3001-10000	Jointly me and spouse	No/0	No/0	No/0	No/0	No/0	No/0	No/0	No/0	No/0	No/0	No/0	Yes /1	Fully trust	Strongly agree	Strongly agree	Strongly agree	Strongly agree	Yes	0	0	0	0	0	0	0	0	0	0	0	1	0	0	1	0	0	0	0
235	26	Married	Total/Live	2	2		14	Graduate (B.A/B.Sc /B.Com/Diploma	Homemaker	Yes	3001-10000	Spouse	No/0	No/0	No/0	No/0	No/0	No/0	No/0	No/0	No/0	No/0	No/0	Yes /1	Fully trust	Strongly agree	Strongly agree	Strongly agree	Strongly agree	Yes	0	0	0	0	0	0	0	0	0	0	0	1	1	0	0	0	0	0	0
236	34	Married	Total/Live	2	2		12	Secondary school /Intermediary (ITI course, class XII/X or Intermediate)	Homemaker	Yes	3001-10000	Spouse	No/0	No/0	No/0	No/0	No/0	No/0	No/0	No/0	No/0	No/0	No/0	Yes /1	Mostly trust	Tend to agree	Tend to agree	Tend to agree	Tend to agree	Yes	0	0	0	0	0	0	0	0	0	0	0	1	0	0	1	0	0	0	0
237	29	Married	Total/ Live/Dead	1	1	0	15	Graduate (B.A/B.Sc /B.Com/Diploma	Homemaker	Yes	3001-10000	Spouse	No/0	No/0	No/0	No/0	No/0	No/0	No/0	No/0	No/0	No/0	No/0	Yes /1	Fully trust	Strongly agree	Strongly agree	Strongly agree	Strongly agree		0	0	0	0	0	0	0	0	0	0	0	0	0	0	1	0	0	0	0
238	29	Married	Total/Live	2	2		10	Secondary school /Intermediary (ITI course, class XII/X or Intermediate)	Homemaker	Yes	3001-10000	Jointly me and spouse	No/0	No/0	No/0	No/0	No/0	No/0	No/0	No/0	No/0	No/0	No/0	Yes /1	Fully trust	Strongly agree	Strongly agree	Strongly agree	Strongly agree	Yes	0	0	0	0	0	0	0	0	0	0	0	1	0	1	0	0	0	0	0
239	35	Married	Total/Live	2	2		3	Primary School (upto Class IV)	Homemaker	Yes	3001-10000	Jointly me and spouse	No/0	No/0	No/0	No/0	No/0	No/0	No/0	No/0	No/0	No/0	No/0	Yes /1	Fully trust	Strongly agree	Strongly agree	Strongly agree	Strongly agree	Yes	0	0	0	0	0	0	0	0	0	0	0	1	0	0	1	0	1	0	0
240	26	Married	Total/Live	2	2		12	Secondary school /Intermediary (ITI course, class XII/X or Intermediate)	Homemaker	Yes	20,001-30,000	Jointly me and spouse	No/0	No/0	No/0	No/0	No/0	No/0	No/0	No/0	No/0	No/0	No/0	No/0	Fully trust	Strongly agree	Strongly agree	Strongly agree	Strongly agree	Yes	0	0	0	0	0	0	0	0	0	0	0	1	1	0	0	0	0	0	0
241	31	Married	Total/ Live/Dead	2	2	0	12	Secondary school /Intermediary (ITI course, class XII/X or Intermediate)	Homemaker	Yes	10,001- 20,000	Jointly me and spouse	No/0	No/0	No/0	No/0	No/0	No/0	No/0	No/0	No/0	No/0	No/0	Yes /1	Fully trust	Strongly agree	Strongly agree	Strongly agree	Strongly agree		0	0	0	0	0	0	0	0	0	0	0	1	0	0	1	0	0	0	0
242	32	Married	Total/Live	2	2		10	Secondary school /Intermediary (ITI course, class XII/X or Intermediate)	Homemaker	Yes	10,001- 20,000	I/Myself	No/0	No/0	No/0	No/0	No/0	No/0	No/0	No/0	No/0	No/0	No/0	No/0	Fully trust	Strongly agree	Strongly agree	Strongly agree	Strongly agree	Yes	0	0	0	0	0	0	0	0	0	0	0	1	0	0	0	0	0	0	0
243	25	Married	Total/Live	1	1		15	Graduate (B.A/B.Sc /B.Com/Diploma	Homemaker	Yes	10,001- 20,000	Jointly me and spouse	No/0	No/0	No/0	No/0	No/0	No/0	No/0	No/0	No/0	No/0	No/0	Yes /1	Fully trust	Strongly agree	Strongly agree	Strongly agree	Strongly agree	Yes	0	0	0	0	0	0	0	0	0	0	0	1	0	0	0	0	0	0	0
244	32	Married	Total/Live	2	2		5	High school (class V to IX)	Homemaker	Yes	3001-10000	Jointly me and spouse	No/0	No/0	No/0	No/0	No/0	No/0	No/0	No/0	No/0	No/0	No/0	Yes /1	Fully trust	Strongly agree	Strongly agree	Strongly agree	Strongly agree	Yes	0	0	0	0	0	0	0	0	0	0	0	1	0	0	0	0	0	0	0
245	39	Married	Total/Live	2	2		10	Secondary school /Intermediary (ITI course, class XII/X or Intermediate)	Employed	No	3001-10000	I/Myself	No/0	No/0	No/0	No/0	No/0	No/0	No/0	No/0	No/0	No/0	No/0	No/0	Fully trust	Strongly agree	Strongly agree	Strongly agree	Strongly agree	Yes	0	0	0	0	0	0	0	0	0	0	0	0	0	0	0	0	0	1	0
246	34	Married	Total/ Live/Dead	2	2	0	10	Secondary school /Intermediary (ITI course, class XII/X or Intermediate)	Homemaker	Yes	10,001- 20,000	Jointly me and spouse	No/0	No/0	No/0	No/0	No/0	No/0	No/0	No/0	No/0	No/0	No/0	Yes /1	Fully trust	Strongly agree	Strongly agree	Strongly agree	Strongly agree		0	0	0	0	0	0	0	0	0	0	0	1	0	1	0	0	0	0	0
247	34	Married	Total/Live	2	2		7	High school (class V to IX)	Homemaker	Yes	3001-10000	Jointly me and spouse	No/0	No/0	No/0	No/0	No/0	No/0	No/0	No/0	No/0	No/0	No/0	Yes /1	Fully trust	Strongly agree	Strongly agree	Tend to agree	Strongly agree	Yes	0	0	0	0	0	0	0	0	0	0	0	1	0	1	0	0	0	0	0
248	35	Married	Total/Live	3	3		15	Graduate (B.A/B.Sc /B.Com/Diploma	Employed	Yes	3001-10000	Spouse	No/0	No/0	No/0	No/0	No/0	No/0	No/0	No/0	No/0	No/0	Yes/1	Yes /1	Fully trust	Strongly agree	Strongly agree	Strongly agree	Strongly agree	Yes	0	0	0	0	0	0	0	0	0	0	0	1	0	0	0	0	0	0	0
249	33	Married	Total/Live	2	2		12	Secondary school /Intermediary (ITI course, class XII/X or Intermediate)	Homemaker	Yes	3001-10000	Jointly with others in the household	No/0	No/0	No/0	No/0	No/0	No/0	No/0	No/0	No/0	No/0	No/0	Yes /1	Fully trust	Strongly agree	Strongly agree			Yes	0	0	0	0	0	0	0	0	0	0	0	1	0	0	1	1	0	0	0
250	33	Married	Total	1			15	Graduate (B.A/B.Sc /B.Com/Diploma	Homemaker	Yes	10,001- 20,000	Jointly me and spouse	No/0	No/0	No/0	No/0	No/0	No/0	No/0	No/0	No/0	No/0	No/0	Yes /1	Fully trust	Strongly agree	Strongly agree	Strongly agree	Strongly agree	Yes	0	0	0	0	0	0	0	0	0	0	0	1	1	1	1	0	1	0	0
251	26	Married	Total/ Live/Dead	2	2	0	9	High school (class V to IX)	Employed	Yes	20,001-30,000	Jointly me and spouse	No/0	No/0	No/0	No/0	No/0	No/0	No/0	No/0	No/0	No/0	No/0	Yes /1	Fully trust	Strongly agree	Strongly agree	Strongly agree	Strongly agree		0	0	0	0	0	0	0	0	0	0	0	1	1	1	0	0	0	0	0
252	33	Married	Total/ Live/Dead	02	02	0	12	Secondary school /Intermediary (ITI course, class XII/X or Intermediate)	Employed	Yes	40,001-50,000	Jointly me and spouse	No/0	No/0	No/0	No/0	No/0	No/0	No/0	No/0	No/0	No/0	No/0	Yes /1	Fully trust	Tend to agree	Strongly agree	Strongly agree	Strongly disagree		0	0	0	0	0	0	0	0	0	0	0	1	1	1	0	1	0	0	0
253	29	Married	Total/ Live/Dead	02	02	00	10	Secondary school /Intermediary (ITI course, class XII/X or Intermediate)	Employed	Yes	20,001-30,000	Jointly me and spouse	No/0	No/0	No/0	No/0	No/0	No/0		No/0	No/0	No/0	No/0	Yes /1	Fully trust	Strongly agree	Strongly agree	Tend to agree	Tend to agree	Yes	0	0	0	0	0	0	0	0	0	0	0	1	0	1	1	0	0	0	0
254	27	Married	Total/Live	2	2		10		Homemaker	Yes	3001-10000	Jointly me and spouse	No/0	No/0	No/0	No/0	No/0	No/0	No/0	No/0	No/0	No/0	No/0	Yes /1	Fully trust	Strongly agree	Strongly agree	Strongly agree	Strongly agree	Yes	0	0	0	0	0	0	0	0	0	0	0	1	0	1	0	0	0	0	0
255	40	Married	Total/ Live/Dead	2	2	0	12	Secondary school /Intermediary (ITI course, class XII/X or Intermediate)	Homemaker	Yes	3001-10000	Jointly me and spouse	No/0	No/0	No/0	No/0	No/0	No/0	No/0	No/0	No/0	No/0	No/0	Yes /1	Fully trust	Strongly agree	Strongly agree	Strongly agree	Strongly agree	Yes	0	0	0	0	0	0	0	0	0	0	0	1	1	1	0	0	0	0	0
256	30	Married	Total/ Live/Dead	2	2	0	10	Secondary school /Intermediary (ITI course, class XII/X or Intermediate)	Homemaker	Yes	10,001- 20,000	Jointly me and spouse	No/0	No/0	No/0	No/0	No/0	No/0	No/0	No/0	No/0	No/0	No/0	No/0	Fully trust	Strongly agree	Strongly agree	Strongly agree	Strongly agree	Yes	0	0	0	0	0	0	0	0	0	0	0	1	0	1	0	0	0	0	0
257	21	Married	Total/Live	1	1		10	Secondary school /Intermediary (ITI course, class XII/X or Intermediate)	Homemaker	Yes	10,001- 20,000	Spouse	No/0	No/0	No/0	No/0	No/0	No/0	No/0	No/0	No/0	No/0	No/0	Yes /1	Fully trust	Strongly agree	Strongly agree	Strongly agree	Strongly agree	Yes	0	0	0	0	0	0	0	0	0	0	0	1	0	1	0	0	1	0	0
258	28	Married	Total/Live	2	2		14	Graduate (B.A/B.Sc /B.Com/Diploma	Homemaker	Yes	3001-10000	Jointly me and spouse	No/0	No/0	No/0	No/0	No/0	No/0	No/0	No/0	No/0	No/0	No/0	Yes /1	Fully trust	Strongly agree	Strongly agree	Strongly agree	Strongly agree	Yes	0	0	0	0	0	0	0	0	0	0	0	1	1	1	0	0	0	0	0
259	40	Married	Total/Live	2	2		9	Secondary school /Intermediary (ITI course, class XII/X or Intermediate)	Homemaker	Yes	3001-10000	Spouse	No/0	No/0	No/0	No/0	No/0	No/0	No/0	No/0	No/0	No/0	No/0	Yes /1	Fully trust	Strongly agree	Strongly agree	Strongly agree	Strongly agree	Yes	0	0	0	0	0	0	0	0	0	0	0	0	1	1	0	0	0	0	0
260	33	Married	Total/Live	2	2		3	Primary School (upto Class IV)	Homemaker	Yes	10,001- 20,000	I/Myself	No/0	No/0	No/0	No/0	No/0	No/0	No/0	No/0	No/0	No/0	Yes/1	Yes /1	Fully trust	Strongly agree	Strongly agree	Strongly agree	Strongly agree		0	0	0	0	0	0	0	0	0	0	0	1	0	1	1	0	0	0	0
261	30	Married	Total/ Live/Dead	2	2	0	10 years	Secondary school /Intermediary (ITI course, class XII/X or Intermediate)	Homemaker	Yes	30,001-40,000	Jointly me and spouse	No/0	No/0	No/0	No/0	No/0	No/0	No/0	No/0	No/0	No/0	No/0	Yes /1	Fully trust	Strongly agree	Strongly agree	Strongly agree	Strongly agree	Yes	0	0	0	0	0	0	0	0	0	0	0	1	0	0	1	0	0	0	0
262	31	Married	Total/ Live/Dead	4	4	0	9 years	Secondary school /Intermediary (ITI course, class XII/X or Intermediate)	Homemaker	No	10,001- 20,000	Jointly me and spouse	No/0	No/0	No/0	No/0	No/0	No/0	No/0	No/0	No/0	No/0	No/0	Yes /1	Mostly trust	Strongly agree	Strongly agree	Strongly agree	Strongly agree	Yes	0	0	0	0	0	0	0	0	0	0	0	1	0	0	1	0	0	0	0
263	40	Separated/Divorced	Total/ Live/Dead	02	02	0	10 y	Secondary school /Intermediary (ITI course, class XII/X or Intermediate)	Homemaker		3001-10000	I/Myself	No/0	No/0	No/0	No/0	No/0	No/0	No/0	No/0	No/0	No/0	No/0	Yes /1	Somewhat trust	Tend to agree	Tend to disagree	Tend to disagree	Tend to disagree		0	0	0	0	0	0	0	0	0	0	0	1	1	0	1	0	0	0	0
264	35	Married	Total/ Live/Dead	01	01	0	7th	High school (class V to IX)	Homemaker	Yes	20,001-30,000	Jointly me and spouse	No/0	No/0	No/0	No/0	No/0	No/0	No/0	No/0	No/0	No/0	No/0	Yes /1	Mostly trust	Strongly agree	Tend to agree	Strongly agree	Tend to agree	Yes	0	0	0	0	0	0	0	0	0	0	0	1	0	0	1	0	0	0	0
265	25	Married	Total/ Live/Dead	03	03	0	7th	High school (class V to IX)	Homemaker	Yes	20,001-30,000	Jointly me and spouse	No/0	No/0	No/0	No/0	No/0	No/0	No/0	No/0	No/0	No/0	No/0	Yes /1	Fully trust	Strongly agree	Strongly agree	Tend to agree	Tend to agree	Yes	0	0	0	0	0	0	0	0	0	0	0	1	0	0	1	0	0	0	0
266	29	Married	Total/ Live/Dead	04	04	0	9th	Secondary school /Intermediary (ITI course, class XII/X or Intermediate)	Homemaker	Yes	30,001-40,000	Jointly me and spouse	No/0	No/0	No/0	No/0	No/0	No/0	No/0	No/0	No/0	No/0	No/0	Yes /1	Fully trust	Strongly agree	Strongly agree	Strongly agree	Tend to agree	Yes	0	0	0	0	0	0	0	0	0	0	0	1	0	0	1	0	0	0	0
267	50	Married	Total/Live	2	2		15	Graduate (B.A/B.Sc /B.Com/Diploma	Employed	Yes	40,001-50,000		No/0	No/0	No/0	No/0	No/0	No/0	No/0	No/0	No/0	No/0	No/0	Yes /1	Fully trust	Strongly agree	Strongly agree	Strongly agree	Strongly agree	Yes	0	0	0	0	0	0	0	0	0	0	0	1	1	1	0	1	0	0	0
268	40	Married	Total/Live	2	2		15	Graduate (B.A/B.Sc /B.Com/Diploma	Employed	Yes	30,001-40,000	Jointly me and spouse	No/0	No/0	No/0	No/0	No/0	No/0	No/0	No/0	No/0	No/0	No/0	Yes /1	Fully trust	Strongly agree	Strongly agree	Strongly agree	Strongly agree		0	0	0	0	0	0	0	0	0	0	0	1	1	1	0	0	0	0	0
269	46	Married	Total/Live	2	2		12	Secondary school /Intermediary (ITI course, class XII/X or Intermediate)	Homemaker	Yes	10,001- 20,000	Jointly me and spouse	No/0	No/0	No/0	No/0	No/0	No/0	No/0	No/0	No/0	No/0	No/0	Yes /1	Mostly trust	Strongly agree	Strongly agree	Strongly agree	Strongly agree		0	0	0	0	0	0	0	0	0	0	0	1	1	1	0	0	0	0	0
270	33	Married	Total/Live	2	2		12	Secondary school /Intermediary (ITI course, class XII/X or Intermediate)	Homemaker	Yes	20,001-30,000	I/Myself	No/0	No/0	No/0	No/0	No/0	No/0	No/0	No/0	No/0	No/0	No/0	Yes /1	Fully trust	Strongly agree	Strongly agree	Strongly agree	Strongly agree	Yes	0	0	0	0	0	0	0	0	0	0	0	1	1	1	1	0	0	0	0
271	35	Married	Total/Live	2	2		12	Secondary school /Intermediary (ITI course, class XII/X or Intermediate)	Homemaker	Yes	10,001- 20,000	Jointly me and spouse	No/0	No/0	No/0	No/0	No/0	No/0	No/0	No/0	No/0	No/0	No/0	Yes /1	Fully trust	Strongly agree	Strongly agree	Strongly agree	Strongly agree		0	0	0	0	0	0	0	0	0	0	0	1	1	1	1	0	0	0	0
272	32	Married	Total/ Live/Dead	3	2	female/1	10	Secondary school /Intermediary (ITI course, class XII/X or Intermediate)	Homemaker	Yes	3001-10000	I/Myself	No/0	No/0	No/0	No/0	No/0	No/0	No/0	No/0	No/0	No/0	No/0	Yes /1	Fully trust	Strongly agree	Strongly agree	Strongly agree	Strongly agree	Yes	0	0	0	0	0	0	0	0	0	0	0	1	1	0	0	0	0	0	0
273	32	Married	Total/Live	2	2		7	High school (class V to IX)	Homemaker	Yes	20,001-30,000	Jointly me and spouse	No/0	No/0	No/0	No/0	No/0	No/0	No/0	No/0	No/0	No/0	No/0	Yes /1	Fully trust	Strongly agree	Strongly agree	Strongly agree	Strongly agree	Yes	0	0	0	0	0	0	0	0	0	0	0	1	1	1	1	0	1	0	0
274	36	Married	Total/Live	02 twince	02		10	Secondary school /Intermediary (ITI course, class XII/X or Intermediate)	Homemaker	Yes	20,001-30,000	Jointly me and spouse	No/0	No/0	No/0	No/0	No/0	No/0	No/0	No/0	No/0	No/0	No/0	Yes /1	Fully trust	Strongly agree	Strongly agree	Do not know	Strongly agree	Yes	0	0	0	0	0	0	0	0	0	0	0	1	0	1	0	0	0	0	0
275	32	Married	Total/Live	2	2		9	Secondary school /Intermediary (ITI course, class XII/X or Intermediate)	Homemaker	Yes	3001-10000	Jointly me and spouse	No/0	No/0	No/0	No/0	No/0	No/0	No/0	No/0	No/0	No/0	No/0	Yes /1	Fully trust	Strongly agree	Strongly agree	Strongly agree	Strongly agree	Yes	0	0	0	0	0	0	0	0	0	0	0	1	1	0	0	0	0	0	1
276	39	Married	Total/Live	2	2		0	**Illiterate	Homemaker	Yes	3001-10000	Jointly me and spouse	No/0	No/0	No/0	No/0	No/0	No/0	No/0	No/0	No/0	No/0	No/0	Yes /1	Fully trust	Strongly agree	Strongly agree	Strongly agree	Strongly agree	Yes	0	0	0	0	0	0	0	0	0	0	0	1	1	1	1	0	0	0	0
277	25	Married	Total/Live	2	2		10	Secondary school /Intermediary (ITI course, class XII/X or Intermediate)	Homemaker	Yes	20,001-30,000	Jointly me and spouse	No/0	No/0	No/0	No/0	No/0	No/0	No/0	No/0	No/0	No/0	No/0	Yes /1	Fully trust	Strongly agree	Strongly agree	Strongly agree	Strongly agree	Yes	0	0	0	0	0	0	0	0	0	0	0	1	1	0	1	0	0	0	0
278	37	Married	Total/Live	2	2		6	High school (class V to IX)	Homemaker	Yes	10,001- 20,000	Jointly me and spouse	No/0	No/0	No/0	No/0	No/0	No/0	No/0	No/0	No/0	No/0	No/0	No/0	Fully trust	Strongly agree	Strongly agree	Strongly agree	Strongly agree		0	0	0	0	0	0	0	0	0	0	0	1	1	0	0	0	0	0	0
279	30	Married	Total/Live	2	2		12th	Secondary school /Intermediary (ITI course, class XII/X or Intermediate)	Homemaker	Yes	3001-10000	I/Myself	No/0	No/0	No/0	No/0	No/0	No/0	No/0	No/0	No/0	No/0	No/0	Yes /1	Fully trust	Strongly agree	Strongly agree	Strongly agree	Strongly agree		0	0	0	0	0	0	0	0	0	0	0	1	1	1	0	0	0	0	0
280	33	Married	Total/ Live/Dead	2	2	0	10	Secondary school /Intermediary (ITI course, class XII/X or Intermediate)	Homemaker	Yes	10,001- 20,000	Spouse	No/0	No/0	No/0	No/0	No/0	No/0	No/0	No/0	No/0	No/0	No/0	Yes /1	Fully trust	Strongly agree	Strongly agree	Strongly agree	Strongly agree	Yes	0	0	0	0	0	0	0	0	0	0	0	0	1	1	1	0	0	0	0
281	32	Married	Total/Live	1	1		0	**Illiterate	Homemaker	Yes	10,001- 20,000	Jointly me and spouse	No/0	No/0	No/0	No/0	No/0	No/0	No/0	No/0	No/0	No/0	No/0	Yes /1	Fully trust	Strongly agree	Strongly agree	Strongly agree	Strongly agree		0	0	0	0	0	0	0	0	0	0	0	0	0	0	0	0	0	1	0
282	26	Married	Total/Live	1	1		10	Secondary school /Intermediary (ITI course, class XII/X or Intermediate)	Homemaker	Yes	10,001- 20,000	Jointly me and spouse	No/0	No/0	No/0	No/0	No/0	No/0	No/0	No/0	No/0	No/0	No/0	Yes /1	Fully trust	Strongly agree	Strongly agree	Strongly agree	Strongly agree	Yes	0	0	0	0	0	0	0	0	0	0	0	1	1	0	0	0	0	0	0
283	30	Married	Total/Live	1	1		16	Professional degree/Post graduate	Homemaker	Yes	3001-10000	Jointly me and spouse	No/0	No/0	No/0	No/0	No/0	No/0	No/0	No/0	No/0	No/0	No/0	Yes /1	Fully trust	Strongly agree	Strongly agree	Strongly agree	Strongly agree	Yes	0	0	0	0	0	0	0	0	0	0	0	1	1	1	1	1	1	0	0
284	35	Married	Total/Live	02	02		10	High school (class V to IX)	Homemaker	No	3001-10000	Jointly me and spouse	No/0	No/0	No/0	No/0	No/0	No/0	No/0	No/0	No/0	No/0	No/0	Yes /1	Fully trust	Strongly agree	Strongly agree	Strongly agree	Strongly agree	Yes	0	0	0	0	0	0	0	0	0	0	0	1	1	1	0	0	0	0	0
285	28	Married	Total/Live	1	1		10	Secondary school /Intermediary (ITI course, class XII/X or Intermediate)	Homemaker	Yes	10,001- 20,000	Jointly me and spouse	No/0	No/0	No/0	No/0	No/0	No/0	No/0	No/0	No/0	No/0	No/0	Yes /1	Fully trust	Strongly agree	Strongly agree	Strongly agree	Strongly agree	Yes	0	0	0	0	0	0	0	0	0	0	0	1	1	1	1	0	0	0	0
286	21	Married	Total/Live	1	1		11	Secondary school /Intermediary (ITI course, class XII/X or Intermediate)	Homemaker	Yes	3001-10000	Jointly me and spouse	No/0	No/0	No/0	No/0	No/0	No/0	No/0	No/0	No/0	No/0	No/0	Yes /1	Fully trust	Strongly agree	Strongly agree	Strongly agree	Strongly agree	Yes	0	0	0	0	0	0	0	0	0	0	0	1	1	1	1	0	0	0	0
287	32	Married	Total/Live	1	1		14	Professional degree/Post graduate	Employed	Yes	10,001- 20,000	Jointly me and spouse	No/0	No/0	No/0	No/0	No/0	No/0	No/0	No/0	No/0	No/0	No/0	Yes /1	Fully trust	Strongly agree	Strongly agree	Strongly agree	Strongly agree	Yes	0	0	0	0	0	0	0	0	0	0	0	1	1	1	0	0	0	0	0
288	30	Married	Total/Live	2	2		12	Secondary school /Intermediary (ITI course, class XII/X or Intermediate)	Homemaker	Yes	20,001-30,000	Jointly me and spouse	No/0	No/0	No/0	No/0	No/0	No/0	No/0	No/0	No/0	No/0	No/0	Yes /1	Fully trust	Strongly agree	Strongly agree	Strongly agree	Strongly agree	Yes	0	0	0	0	0	0	0	0	0	0	0	1	1	1	1	0	0	0	0
289	28	Married	Total/Live	2	2		10	Secondary school /Intermediary (ITI course, class XII/X or Intermediate)	Homemaker	Yes	20,001-30,000	Jointly with others in the household	No/0	No/0	No/0	No/0	No/0	No/0	No/0	No/0	No/0	No/0	No/0	Yes /1	Fully trust	Strongly agree	Strongly agree	Strongly agree	Strongly agree	Yes	0	0	0	0	0	0	0	0	0	0	0	1	1	1	1	0	0	0	0
290	30	Married	Total/Live	2	2		3	Primary School (upto Class IV)	Homemaker	Yes	20,001-30,000	Jointly me and spouse	No/0	No/0	No/0	No/0	No/0	No/0	No/0	No/0	No/0	No/0	No/0	Yes /1	Fully trust	Strongly agree	Strongly agree	Strongly agree	Strongly agree	Yes	0	0	0	0	0	0	0	0	0	0	0	1	1	1	1	0	0	0	0
291	29	Married	Total/Live	02	02		7th	High school (class V to IX)	Homemaker	Yes	3001-10000	Jointly me and spouse	No/0	No/0	No/0	No/0	No/0	No/0	No/0	No/0	No/0	No/0	No/0	Yes /1	Fully trust	Strongly agree	Strongly agree	Strongly agree	Strongly agree	Yes	0	0	0	0	0	0	0	0	0	0	0	1	1	1	1	0	0	0	0
292	33	Married	Total/Live	2	2		5	High school (class V to IX)	Homemaker	Yes	3001-10000	Jointly me and spouse	No/0	No/0	No/0	No/0	No/0	No/0	No/0	No/0	No/0	No/0	No/0	Yes /1	Fully trust	Strongly agree	Strongly agree	Strongly agree	Strongly agree	Yes	0	0	0	0	0	0	0	0	0	0	0	1	1	1	1	0	0	0	0
293	37	Married	Total/Live	2	2			**Illiterate	Homemaker	No	3001-10000	Jointly me and spouse	No/0	No/0	No/0	No/0	No/0	No/0	No/0	No/0	No/0	No/0	No/0	Yes /1	Fully trust	Strongly agree	Strongly agree	Strongly agree	Strongly agree	Yes	0	0	0	0	0	0	0	0	0	0	0	1	1	1	1	0	0	0	0
294	34	Married	Total/ Live/Dead	04	03	1	No	**Illiterate	Homemaker	Yes	10,001- 20,000	Spouse	No/0	No/0	No/0	No/0	No/0	No/0	No/0	No/0	No/0	No/0	No/0	No/0	Fully trust	Strongly agree	Strongly agree	Strongly agree	Strongly agree	Yes	0	0	0	0	0	0	0	0	0	0	0	1	0	0	0	0	0	0	0
295	30	Married	Total/Live	3	3		10	Secondary school /Intermediary (ITI course, class XII/X or Intermediate)	Homemaker	Yes	30,001-40,000	Jointly me and spouse	No/0	No/0	No/0	No/0	No/0	No/0	No/0	No/0	No/0	No/0	No/0	Yes /1	Fully trust	Strongly agree	Strongly agree	Strongly agree	Strongly agree	Yes	0	0	0	0	0	0	0	0	0	0	0	1	1	1	1	0	0	0	0
296	38	Married	Total/Live	2	2		00	**Illiterate	Homemaker	No	3001-10000	Jointly me and spouse	No/0	No/0	No/0	No/0	No/0	No/0	No/0	No/0	No/0	No/0	No/0	Yes /1	Fully trust	Strongly agree	Strongly agree	Strongly agree	Strongly agree	Yes	0	0	0	0	0	0	0	0	0	0	0	1	1	1	0	0	0	0	0
297	35	Married	Total/Live	03	03		4	Primary School (upto Class IV)	Employed	Yes	3001-10000	Jointly me and spouse	No/0	No/0	No/0	No/0	No/0	Yes/1	No/0	No/0	No/0	No/0	Yes/1	No/0	Fully trust	Strongly agree	Strongly agree	Strongly agree	Strongly agree	Yes	0	0	0	0	0	0	0	0	0	0	0	1	0	0	0	0	0	0	0
298	35	Married	Total/Live	2	2		7	High school (class V to IX)	Homemaker	Yes	10,001- 20,000	Jointly with others in the household	No/0	No/0	No/0	No/0	No/0	No/0	No/0	No/0	No/0	No/0	No/0	Yes /1	Fully trust	Strongly agree	Strongly agree	Strongly agree	Strongly agree	Yes	0	0	0	0	0	0	0	0	0	0	0	1	1	1	1	0	0	0	0
299	27	Married	Total/Live	02	02		10	Secondary school /Intermediary (ITI course, class XII/X or Intermediate)	Homemaker	Yes	3001-10000	Jointly me and spouse	No/0	No/0	No/0	No/0	No/0	No/0	No/0	No/0	No/0	No/0	No/0	No/0	Fully trust	Strongly agree	Strongly agree	Strongly agree	Strongly agree	Yes	0	0	0	0	0	0	0	0	0	0	0	1	1	1	0	0	0	0	0
300	27	Married	Total/Live	02	02		15	Graduate (B.A/B.Sc /B.Com/Diploma	Homemaker	Yes	20,001-30,000	Jointly me and spouse	No/0	No/0	No/0	No/0	No/0	No/0	No/0	No/0	No/0	No/0	No/0	Yes /1	Fully trust	Strongly agree	Strongly agree	Strongly agree	Strongly agree	Yes	0	0	0	0	0	0	0	0	0	0	0	1	1	1	1	0	0	0	0
301	33	Married	Total/Live	02	02		12	Secondary school /Intermediary (ITI course, class XII/X or Intermediate)	Homemaker	Yes	3001-10000	Jointly me and spouse	No/0	No/0	No/0	No/0	No/0	No/0	No/0	No/0	No/0	No/0	No/0	Yes /1	Fully trust	Strongly agree	Strongly agree	Strongly agree	Strongly agree	Yes	0	0	0	0	0	0	0	0	0	0	0	1	1	0	1	0	0	0	0
302	36	Married	Total/Live	02	02		12	Secondary school /Intermediary (ITI course, class XII/X or Intermediate)	Homemaker	Yes	3001-10000	Jointly me and spouse	Yes/1	No/0	No/0	No/0	No/0	No/0	No/0	No/0	No/0	No/0	No/0	Yes /1	Fully trust	Strongly agree	Strongly agree	Strongly agree	Strongly agree	Yes	0	0	0	0	0	0	0	0	0	0	0	1	1	1	1	0	0	0	0
303	42	Married	Total/ Live/Dead	03	02	01	10	Secondary school /Intermediary (ITI course, class XII/X or Intermediate)	Homemaker	Yes	20,001-30,000	Jointly with others in the household	Yes/1	No/0	No/0	No/0	No/0	No/0	No/0	No/0	No/0	No/0	No/0	Yes /1	Fully trust	Strongly agree	Strongly agree	Strongly agree	Strongly agree	Yes	0	0	0	0	0	0	0	0	0	0	0	1	1	1	1	0	0	0	0
304	36	Married	Total/Live	2	2		7	High school (class V to IX)	Employed	Yes	10,001- 20,000	Jointly me and spouse	No/0	No/0	No/0	No/0	No/0	No/0	No/0	No/0	No/0	No/0	No/0	No/0	Fully trust	Strongly agree	Strongly agree	Strongly agree	Tend to disagree	Yes	0	0	0	0	0	0	0	0	0	0	0	1	0	0	0	0	0	0	0
305	37	Married	Total/Live	2	2		12	Secondary school /Intermediary (ITI course, class XII/X or Intermediate)	Employed	Yes	20,001-30,000	Jointly with others in the household	No/0	No/0	No/0	No/0	No/0	No/0	No/0	No/0	No/0	No/0	No/0	Yes /1	Fully trust	Strongly agree	Strongly agree	Strongly disagree	Strongly disagree		0	0	0	0	0	0	0	0	0	0	0	1	0	1	1	0	0	0	0
306	30	Separated/Divorced	Total/Live	2	2		10	Secondary school /Intermediary (ITI course, class XII/X or Intermediate)	Employed		3001-10000	I/Myself	No/0	No/0	No/0	No/0	No/0	No/0	No/0	No/0	No/0	No/0	No/0	No/0	Fully trust	Strongly agree	Strongly agree	Strongly agree	Strongly disagree	Yes	0	0	0	0	0	0	0	0	0	0	0	1	1	0	0	0	0	0	0
307	37	Married	Total/Live	2	2		12	Secondary school /Intermediary (ITI course, class XII/X or Intermediate)	Homemaker	Yes	10,001- 20,000	Jointly me and spouse	No/0	No/0	No/0	No/0	No/0	No/0	No/0	No/0	No/0	No/0	No/0	Yes /1	Fully trust	Strongly agree	Strongly agree	Strongly agree	Strongly agree	Yes	0	0	0	0	0	0	0	0	0	0	0	1	0	1	1	0	0	0	0
308	41	Married	Total/Live	2	2		18	Professional degree/Post graduate	Employed	Yes	>50,000	Jointly me and spouse	No/0	No/0	No/0	No/0	No/0	No/0	No/0	No/0	No/0	No/0	No/0	Yes /1	Fully trust	Strongly agree	Strongly agree	Strongly agree	Strongly agree		0	0	0	0	0	0	0	0	0	0	0	1	1	0	0	0	0	0	0
309	46	Married	Total/ Live/Dead	2	1	1		*Literate, no formal education	Homemaker	Yes	10,001- 20,000	Jointly me and spouse	No/0	No/0	No/0	No/0	No/0	No/0	No/0	No/0	No/0	No/0	No/0	No/0	Fully trust	Strongly agree	Strongly agree	Strongly agree	Strongly agree	Yes	0	0	0	0	0	0	0	0	0	0	0	1	1	0	0	0	0	0	0
310	32	Married	Total/Live	2	2			*Literate, no formal education	Homemaker	Yes	10,001- 20,000	Jointly me and spouse	No/0	No/0	No/0	No/0	No/0	No/0	No/0		No/0	No/0	No/0	No/0	Fully trust	Strongly agree	Strongly agree	Strongly agree	Strongly disagree		0	0	0	0	0	0	0	0	0	0	0	1	1	0	0	0	0	0	0
311	37	Married	Total/ Live/Dead	02	02	0	10th	Secondary school /Intermediary (ITI course, class XII/X or Intermediate)	Homemaker	Yes	10,001- 20,000	Jointly me and spouse	No/0	No/0	No/0	No/0	No/0	No/0	No/0	No/0	No/0	No/0	No/0	Yes /1	Mostly trust	Strongly agree	Strongly agree	Strongly agree	Strongly agree		0	0	0	0	0	0	0	0	0	0	0	0	0	0	1	0	0	0	0
312	37	Married	Total/ Live/Dead	02	02	0	10y	Secondary school /Intermediary (ITI course, class XII/X or Intermediate)	Homemaker	Yes	10,001- 20,000	Jointly me and spouse	No/0	No/0	No/0	No/0	No/0	No/0	No/0	No/0	No/0	No/0	No/0	Yes /1	Fully trust	Strongly agree	Strongly agree	Strongly agree	Strongly agree	Yes	0	0	0	0	0	0	0	0	0	0	0	1	0	0	1	0	0	0	0
313	27	Married	Total/ Live/Dead	03	02	(1, abortion tablet)	11	Secondary school /Intermediary (ITI course, class XII/X or Intermediate)	Homemaker	Yes	10,001- 20,000	Spouse	No/0	No/0	No/0	No/0	No/0	No/0	No/0	No/0	No/0	No/0	No/0	No/0	Fully trust	Strongly agree	Strongly agree	Strongly disagree	Strongly agree	Yes	0	0	0	0	0	0	0	0	0	0	0	1	0	0	0	0	0	0	0
314	27	Married	Total/Live	2	2		12	Secondary school /Intermediary (ITI course, class XII/X or Intermediate)	Homemaker	Yes	3001-10000	Jointly me and spouse	No/0	No/0	No/0	No/0		No/0	No/0	No/0	No/0	No/0	No/0	No/0	Fully trust	Strongly agree	Strongly agree	Strongly agree	Strongly disagree	Yes	0	0	0	0	0	0	0	0	0	0	0	1	0	0	0	0	0	0	0
315	26	Married	Total/ Live/Dead	02	02	0	11	Secondary school /Intermediary (ITI course, class XII/X or Intermediate)	Homemaker	Yes	10,001- 20,000	Jointly me and spouse	No/0	No/0	No/0	No/0	No/0	No/0	No/0	No/0	No/0	No/0	No/0	Yes /1	Fully trust	Strongly agree	Strongly agree	Strongly agree	Strongly agree		0	0	0	0	0	0	0	0	0	0	0	0	1	1	0	0	0	0	0
316	28	Married	Total/Live	2	2		10	Secondary school /Intermediary (ITI course, class XII/X or Intermediate)	Homemaker	Yes	Don’t know	Others in the household(Specify)	No/0	No/0	No/0	No/0	No/0	No/0	No/0	No/0	No/0	No/0	No/0	Yes /1	Fully trust	Strongly agree	Strongly agree	Strongly agree	Strongly agree	Yes	0	0	0	0	0	0	0	0	0	0	0	1	1	1	1	0	0	0	0
317	24	Married	Total/Live	1	1		14	Graduate (B.A/B.Sc /B.Com/Diploma	Homemaker	Yes	10,001- 20,000	Jointly me and spouse	No/0	No/0	No/0	No/0	No/0	No/0	No/0	No/0	No/0	No/0	No/0	No/0	Fully trust	Strongly agree	Strongly agree	Strongly disagree	Strongly disagree	Yes	0	0	0	0	0	0	0	0	0	0	0	1	1	0	0	0	0	0	0
318	22	Married	Total/Live	2	2		10	Secondary school /Intermediary (ITI course, class XII/X or Intermediate)	Homemaker	Yes	3001-10000	Spouse	No/0	No/0	No/0	No/0	No/0	No/0	No/0	No/0	No/0	No/0	No/0	Yes /1	Fully trust	Strongly agree	Strongly agree	Strongly agree	Strongly agree	Yes	0	0	0	0	0	0	0	0	0	0	0	1	1	1	1	0	0	0	1
319	30	Married	Total/Live	2	2		9	Secondary school /Intermediary (ITI course, class XII/X or Intermediate)	Homemaker	Yes	10,001- 20,000	I/Myself	No/0	No/0	No/0	No/0	No/0	No/0	No/0	No/0	No/0	No/0	No/0	No/0	Fully trust	Strongly agree	Strongly agree	Strongly disagree	Strongly agree	Yes	0	0	0	0	0	0	0	0	0	0	0	0	1	0	0	1	0	0	0
320	31	Married	Total/Live	2	2		5	High school (class V to IX)	Homemaker	Yes	Don’t know	Jointly me and spouse	No/0	No/0	No/0	No/0	No/0	No/0	No/0	No/0	No/0	No/0	No/0	Yes /1	Fully trust	Strongly agree	Strongly agree	Strongly agree	Strongly agree	Yes	0	0	0	0	0	0	0	0	0	0	0	1	1	1	1	0	0	0	0
321	41	Married	Total/ Live/Dead	01	01	0		Professional degree/Post graduate	Employed	Yes	>50,000	Jointly me and spouse	No/0	No/0	No/0	No/0	No/0	No/0	No/0	No/0	No/0	No/0	No/0	Yes /1	Mostly trust	Tend to agree	Tend to agree	Tend to agree	Tend to agree	Yes	0	0	0	0	0	0	0	0	0	0	0	0	0	0	0	0	0	0	1
322	32	Married	Total/Live	3	3		7	High school (class V to IX)	Homemaker	Yes	10,001- 20,000	Spouse	No/0	No/0	No/0	No/0	No/0	No/0	No/0	No/0	No/0	No/0	No/0	No/0	Fully trust	Strongly agree	Strongly agree	Strongly disagree	Strongly disagree	Yes	0	0	0	0	0	0	0	0	0	0	0	0	0	0	0	0	0	1	0
323	51	Married	Total/Live	1	1		19	Graduate (B.A/B.Sc /B.Com/Diploma	Employed	No	10,001- 20,000	Jointly me and spouse	No/0	No/0	No/0	No/0	No/0	No/0	No/0	No/0	No/0	No/0	No/0	Yes /1	Fully trust	Strongly agree	Strongly agree	Strongly agree	Strongly agree	Yes	0	0	0	0	0	0	0	0	0	0	0	0	1	0	1	1	0	0	0
324	52	Married	Total/Live	2	2		15	Graduate (B.A/B.Sc /B.Com/Diploma	Employed	No	40,001-50,000	Jointly me and spouse	No/0	No/0	No/0	No/0	No/0	No/0	No/0	No/0	No/0	No/0	No/0	Yes /1	Fully trust	Strongly agree	Strongly agree	Strongly agree	Strongly agree	Yes	0	0	0	0	0	0	0	0	0	0	0	0	0	0	0	1	0	0	0
325	42	Married	Total/Live	2	1		12	Secondary school /Intermediary (ITI course, class XII/X or Intermediate)	Employed	Yes	3001-10000	Spouse	No/0	No/0	No/0	No/0	No/0	No/0	No/0	No/0	No/0	No/0	No/0	Yes /1	Fully trust	Strongly agree	Strongly agree	Strongly agree	Strongly agree	Yes	0	0	0	0	0	0	0	0	0	0	0	1	1	0	0	0	0	0	0
326	37	Married	Total/Live	3	3		3	Primary School (upto Class IV)	Homemaker	Yes	3001-10000	I/Myself	No/0	No/0	No/0	No/0	No/0	No/0	No/0	No/0	No/0	No/0	No/0	Yes /1	Fully trust	Strongly agree	Strongly agree	Strongly agree	Strongly agree		0	0	0	0	0	0	0	0	0	0	0	1	0	0	0	0	0	0	0
327	38	Married	Total/Live	1	1		12	Secondary school /Intermediary (ITI course, class XII/X or Intermediate)	Homemaker	Yes	10,001- 20,000	Jointly me and spouse	No/0	No/0	No/0	No/0	No/0	No/0	No/0	No/0	No/0	No/0	No/0	Yes /1	Fully trust	Strongly agree	Strongly agree	Strongly agree	Strongly agree	Yes	0	0	0	0	0	0	0	0	0	0	0	0	1	0	0	1	0	0	0
328	32	Married	Total/Live	2	2		11	Secondary school /Intermediary (ITI course, class XII/X or Intermediate)	Employed	Yes	10,001- 20,000	Jointly me and spouse	No/0	No/0	No/0	No/0	No/0	No/0	No/0	No/0	No/0	No/0	No/0	Yes /1	Fully trust	Strongly agree	Strongly agree	Strongly disagree	Strongly disagree	Yes	0	0	0	0	0	0	0	0	0	0	0	1	0	1	1	0	0	0	0
329	30	Married	Total/Live	2	2		06	High school (class V to IX)	Homemaker	No	3001-10000	Jointly with others in the household	No/0	No/0	No/0	No/0	No/0	No/0	No/0	No/0	No/0	No/0	No/0	Yes /1	Fully trust	Strongly agree	Strongly agree	Strongly agree	Strongly agree	Yes	0	0	0	0	0	0	0	0	0	0	0	1	1	1	1	0	0	0	0
330	28	Married	Total/Live	2	2		9th	Secondary school /Intermediary (ITI course, class XII/X or Intermediate)	Employed	Yes	10,001- 20,000	Jointly me and spouse	No/0	No/0	No/0	No/0	No/0	No/0	No/0	No/0	No/0	No/0	No/0	Yes /1	Fully trust	Strongly agree	Strongly agree	Strongly agree	Strongly agree	Yes	0	0	0	0	0	0	0	0	0	0	0	1	1	1	1	0	0	0	0
331	27	Married	Total/Live	01	01		10	Secondary school /Intermediary (ITI course, class XII/X or Intermediate)	Homemaker	No	10,001- 20,000	Jointly me and spouse	No/0	No/0	No/0	No/0	No/0	No/0	No/0	No/0	No/0	No/0	No/0	Yes /1	Fully trust	Strongly agree	Strongly agree	Strongly disagree	Strongly disagree	Yes	0	0	0	0	0	0	0	0	0	0	0	1	0	0	0	0	0	0	0
332	27	Married	Total/ Live/Dead	03	01	02	10	Secondary school /Intermediary (ITI course, class XII/X or Intermediate)	Homemaker	No	3001-10000	Jointly me and spouse	No/0	No/0	No/0	No/0	No/0	No/0	No/0	No/0	No/0	No/0	No/0	Yes /1	Fully trust	Strongly agree	Strongly agree	Strongly agree	Strongly agree	Yes	0	0	0	0	0	0	0	0	0	0	0	1	1	1	1	0	0	0	0
333	37	Married	Total/Live	2	2		12	Secondary school /Intermediary (ITI course, class XII/X or Intermediate)	Homemaker	Yes	3001-10000	Jointly me and spouse	No/0	No/0	No/0	No/0	No/0	No/0	No/0	No/0	No/0	No/0	No/0	Yes /1	Fully trust	Strongly agree	Strongly agree	Strongly agree	Strongly agree	Yes	0	0	0	0	0	0	0	0	0	0	0	1	1	1	1	1	0	0	0
334	35	Married	Total/Live	2	2		7	High school (class V to IX)	Homemaker	Yes	10,001- 20,000	Jointly me and spouse	No/0	No/0	No/0	No/0	No/0	No/0	No/0	No/0	No/0	No/0	No/0	No/0	Fully trust	Strongly agree	Strongly agree	Tend to disagree	Tend to disagree	Yes	0	0	0	0	0	0	0	0	0	0	0	1	1	0	0	0	0	0	0
335	28	Married	Total/Live	2	2		9	Secondary school /Intermediary (ITI course, class XII/X or Intermediate)	Homemaker	Yes	10,001- 20,000	Jointly me and spouse	No/0	No/0	No/0	No/0	No/0	No/0	No/0	No/0	No/0	No/0	No/0	Yes /1	Fully trust	Strongly agree	Strongly agree	Tend to disagree	Strongly disagree	Yes	0	0	0	0	0	0	0	0	0	0	0	1	0	1	0	1	0	0	0
336	27	Married	Total/Live	02	02		12	Secondary school /Intermediary (ITI course, class XII/X or Intermediate)	Homemaker	No	3001-10000	Jointly me and spouse	No/0	No/0	No/0	No/0	No/0	No/0	No/0	No/0	No/0	No/0	No/0	Yes /1	Fully trust	Strongly agree	Strongly agree	Strongly agree	Strongly agree	Yes	0	0	0	0	0	0	0	0	0	0	0	1	1	1	1	0	0	0	0
337	31	Married	Total/ Live/Dead	02	02	0	9y	Secondary school /Intermediary (ITI course, class XII/X or Intermediate)	Employed	Yes	20,001-30,000	Spouse	No/0	No/0	No/0	No/0	No/0	No/0	No/0	No/0	No/0	No/0	No/0	Yes /1	Fully trust	Strongly agree	Strongly agree	Strongly agree	Tend to agree		0	0	0	0	0	0	0	0	0	0	0	1	0	0	1	0	0	0	0
338	35	Married	Total/ Live/Dead	01	O1	0	15y	Graduate (B.A/B.Sc /B.Com/Diploma	Employed	Yes	20,001-30,000	Spouse	No/0	No/0	No/0	No/0	No/0	No/0	No/0	No/0	No/0	No/0	No/0	Yes /1	Fully trust	Strongly agree	Strongly agree	Strongly agree	Strongly agree	Yes	0	0	0	0	0	0	0	0	0	0	0	1	1	0	1	0	0	0	0
339	38	Married	Total/ Live/Dead	01	01	0	15y	Graduate (B.A/B.Sc /B.Com/Diploma	Employed	Yes	10,001- 20,000	Spouse	No/0	No/0	No/0	No/0	No/0	No/0	No/0	No/0	No/0	No/0	No/0	Yes /1	Fully trust	Strongly agree	Strongly agree	Strongly agree	Strongly agree	Yes	0	0	0	0	0	0	0	0	0	0	0	1	0	0	1	0	0	0	0
340	35	Married	Total/ Live/Dead	02	02	0	10 y	Secondary school /Intermediary (ITI course, class XII/X or Intermediate)	Employed	Yes	20,001-30,000	Jointly me and spouse	No/0	No/0	No/0	No/0	No/0	No/0	No/0	No/0	No/0	No/0	No/0	Yes /1	Fully trust	Strongly agree	Strongly agree	Strongly agree	Tend to agree	Yes	0	0	0	0	0	0	0	0	0	0	0	1	0	1	0	0	0	0	0
341	27	Married	Total/Live	1	1		10	Secondary school /Intermediary (ITI course, class XII/X or Intermediate)	Homemaker	Yes	10,001- 20,000	Jointly me and spouse	No/0	No/0		No/0	No/0	No/0	No/0	No/0	No/0	No/0	No/0	No/0	Fully trust	Strongly agree	Strongly agree	Tend to disagree	Tend to disagree	Yes	0	0	0	0	0	0	0	0	0	0	0	1	1	0	0	0	0	0	0
342	27	Married	Total/ Live/Dead	02, twins	02	0	10y	Secondary school /Intermediary (ITI course, class XII/X or Intermediate)	Homemaker	Yes	10,001- 20,000	Jointly me and spouse	No/0	No/0	No/0	No/0	No/0	No/0	No/0	No/0	No/0	No/0	No/0	Yes /1	Fully trust	Strongly agree	Strongly agree	Strongly agree	Strongly agree	Yes	0	0	0	0	0	0	0	0	0	0	0	1	1	1	1	0	0	0	0
343	34	Married	Total/Live	1	1		7	High school (class V to IX)	Employed	Yes	10,001- 20,000	Jointly me and spouse	No/0	No/0	No/0	No/0	No/0	No/0	No/0	No/0	No/0	No/0	No/0	No/0	Fully trust	Strongly agree	Strongly agree	Strongly disagree	Strongly disagree		0	0	0	0	0	0	0	0	0	0	0	1	1	1	0	0	0	0	0
344	34	Married	Total/ Live/Dead	03	03	0	10th	Secondary school /Intermediary (ITI course, class XII/X or Intermediate)	Homemaker	Yes	20,001-30,000	Jointly me and spouse	No/0	No/0	No/0	No/0	No/0	No/0	No/0	No/0	No/0	No/0	No/0	Yes /1	Fully trust	Strongly agree	Strongly agree	Strongly agree	Strongly agree	Yes	0	0	0	0	0	0	0	0	0	0	0	1	0	0	1	0	0	0	0
345	32	Married	Total/Live	2	2		7	High school (class V to IX)	Homemaker	Yes	10,001- 20,000	Jointly me and spouse	No/0	No/0	No/0	No/0	No/0	No/0	No/0	No/0	No/0	No/0	No/0	No/0	Mostly trust	Strongly agree	Strongly agree	Tend to disagree	Tend to disagree	Yes	0	0	0	0	0	0	0	0	0	0	0	1	1	1	0	0	0	0	0
346	24	Married	Total/ Live/Dead	02	02	0	12	Secondary school /Intermediary (ITI course, class XII/X or Intermediate)	Homemaker	Yes	10,001- 20,000	Spouse	No/0	No/0	No/0	No/0	No/0	No/0	No/0	No/0	No/0	No/0	No/0	Yes /1	Fully trust	Strongly agree	Strongly agree	Strongly agree	Strongly agree	Yes	0	0	0	0	0	0	0	0	0	0	0	1	0	0	0	0	0	0	0
347	38	Married	Total/Live	1	1		15	Graduate (B.A/B.Sc /B.Com/Diploma	Employed	No	10,001- 20,000	Jointly me and spouse	No/0	No/0	No/0	No/0	No/0	No/0	No/0	No/0	No/0	No/0	No/0	Yes /1	Fully trust	Tend to agree	Tend to agree	Tend to agree	Strongly agree	Yes	0	0	0	0	0	0	0	0	0	0	0	0	1	0	0	0	0	0	0
348	34	Married	Total/Live	3	1		15	Graduate (B.A/B.Sc /B.Com/Diploma	Employed	Yes	20,001-30,000	Jointly with others in the household	No/0	No/0	No/0	No/0	No/0	No/0	No/0	No/0	No/0	No/0	No/0	Yes /1	Fully trust	Strongly agree	Strongly agree	Strongly agree	Strongly agree		0	0	0	0	0	0	0	0	0	0	0	0	1	0	0	0	0	0	0
349	39	Married	Total/ Live/Dead	02	02	0	12 years	Secondary school /Intermediary (ITI course, class XII/X or Intermediate)	Homemaker	Yes	3001-10000	Jointly me and spouse	No/0	No/0	No/0	No/0	No/0	No/0	No/0	No/0	No/0	No/0	No/0	Yes /1	Fully trust	Strongly agree	Strongly agree	Strongly agree	Strongly agree	Yes	0	0	0	0	0	0	0	0	0	0	0	1	0	1	1	0	0	0	0
350	34	Married	Total/Live	02	02		12 years	Secondary school /Intermediary (ITI course, class XII/X or Intermediate)	Homemaker	Yes	3001-10000	I/Myself	No/0	No/0	No/0	No/0	No/0	No/0	No/0	No/0	No/0	No/0	No/0	No/0	Somewhat trust	Tend to agree	Tend to agree	Tend to disagree	Strongly disagree	Yes	0	0	0	0	0	0	0	0	0	0	0	1	1	0	0	0	0	0	0
351	25	Married	Total/Live	02	02		2nd puc	Secondary school /Intermediary (ITI course, class XII/X or Intermediate)	Homemaker	Yes	3001-10000	I/Myself	No/0	No/0	No/0	No/0	No/0	No/0	No/0	No/0	No/0	No/0	No/0	No/0	Fully trust	Strongly agree	Strongly agree	Strongly disagree	Strongly disagree	Yes	0	0	0	0	0	0	0	0	0	0	0	1	1	1	0	0	0	0	0
352	22	Married	Total/Live	02	02		12year	Secondary school /Intermediary (ITI course, class XII/X or Intermediate)	Homemaker	Yes	10,001- 20,000	Jointly me and spouse	No/0	No/0	No/0	No/0	No/0	No/0	No/0	No/0	No/0	No/0	No/0	Yes /1	Fully trust	Strongly agree	Strongly agree	Strongly agree	Tend to agree	Yes	0	0	0	0	0	0	0	0	0	0	0	1	0	0	0	1	0	0	0
353	30	Married	Total/Live	02	02		1 St puc	Secondary school /Intermediary (ITI course, class XII/X or Intermediate)	Homemaker	Yes	3001-10000	Jointly me and spouse	No/0	No/0	No/0	No/0	No/0	No/0	No/0	No/0	No/0	No/0	Yes/1	No/0	Fully trust	Strongly agree	Strongly agree	Tend to disagree	Strongly disagree	Yes	0	0	0	0	0	0	0	0	0	0	0	1	0	0	0	0	0	0	0
354	26	Married	Total/ Live/Dead	02	02	0	7years	High school (class V to IX)	Homemaker	Yes	3001-10000	Jointly me and spouse	No/0	No/0	No/0	No/0	No/0	No/0	No/0	No/0	No/0	No/0	No/0	Yes /1	Fully trust	Strongly agree	Strongly agree	Strongly agree	Tend to agree	Yes	0	0	0	0	0	0	0	0	0	0	0	1	0	0	0	1	0	0	0
355	23	Married	Total/Live	02	02		B.com	Graduate (B.A/B.Sc /B.Com/Diploma	Homemaker	Yes	10,001- 20,000	Jointly me and spouse	No/0	No/0	No/0	No/0	No/0	No/0	No/0	No/0	No/0	No/0	No/0	Yes /1	Fully trust	Strongly agree	Strongly agree	Strongly disagree	Strongly disagree	Yes	0	0	0	0	0	0	0	0	0	0	0	1	1	0	0	0	0	0	0
356	43	Married	Total/ Live/Dead	01	01	0	7years	High school (class V to IX)	Employed	Yes	10,001- 20,000	I/Myself	No/0	No/0	No/0	No/0	No/0	No/0	No/0	No/0	No/0	No/0	No/0	Yes /1	Fully trust	Strongly agree	Strongly agree	Strongly agree	Strongly agree	Yes	0	0	0	0	0	0	0	0	0	0	0	1	0	1	0	0	0	0	0
357	33	Married	Total/Live	02	02		S S L C	Secondary school /Intermediary (ITI course, class XII/X or Intermediate)	Homemaker	Yes	10,001- 20,000	I/Myself	No/0	No/0	No/0	No/0	No/0	No/0	No/0	No/0	No/0	No/0	No/0	No/0	Fully trust	Strongly agree	Strongly agree	Strongly disagree	Strongly disagree	Yes	0	0	0	0	0	0	0	0	0	0	0	1	0	0	0	0	0	0	0
358	33	Married	Total/Live				15	Graduate (B.A/B.Sc /B.Com/Diploma	Homemaker	Yes	40,001-50,000	Jointly me and spouse	No/0	No/0	No/0	No/0	No/0	No/0	No/0	No/0	No/0	No/0	No/0	Yes /1	Fully trust	Strongly agree	Strongly agree	Tend to agree	Strongly agree	No	0	0	0	0	0	0	0	0	0	0	0	1	1	1	0	0	0	0	0
359	37	Married	Total/Live	3	3		12	Secondary school /Intermediary (ITI course, class XII/X or Intermediate)	Homemaker	Yes	Don’t know	Jointly me and spouse	No/0	No/0	No/0	No/0	No/0	No/0	No/0	No/0	No/0	No/0	No/0	Yes /1	Fully trust	Strongly agree	Strongly agree	Strongly agree	Strongly agree	Yes	0	0	0	0	0	0	0	0	0	0	0	1	1	0	0	0	0	0	0
360	30	Married	Total/Live	1	1		15	Graduate (B.A/B.Sc /B.Com/Diploma	Employed	Yes	30,001-40,000	Jointly me and spouse	No/0	No/0	No/0	No/0	No/0	No/0	No/0	No/0	No/0	No/0	No/0	Yes /1	Mostly trust	Strongly agree	Strongly agree	Strongly agree	Strongly agree	Yes	0	0	0	0	0	0	0	0	0	0	0	1	1	1	0	0	0	0	0
361	29	Married	Total/Live	1	1		5th	High school (class V to IX)	Employed	Yes	Don’t know	I/Myself												Yes /1	Fully trust	Strongly agree	Strongly agree	Strongly agree	Strongly agree	Yes	0	0	0	0	0	0	0	0	0	0	0	1	1	1	0	0	0	0	0
362	38	Married	Total/Live	2	2		0	**Illiterate	Employed	Yes	10,001- 20,000	Jointly me and spouse	No/0	No/0	No/0	No/0	No/0	No/0	No/0	No/0	No/0	No/0	No/0	Yes /1	Fully trust	Strongly agree	Strongly agree	Strongly agree	Strongly agree	Yes	0	0	0	0	0	0	0	0	0	0	0	1	1	1	0	0	0	0	0
363	39	Married	Total/Live	2	2		3	Primary School (upto Class IV)	Employed	Yes	10,001- 20,000	Jointly me and spouse	No/0	No/0	No/0	No/0	No/0	No/0	No/0	No/0	No/0	No/0	No/0	Yes /1	Fully trust	Strongly agree	Strongly agree	Strongly agree	Strongly agree	Yes	0	0	0	0	0	0	0	0	0	0	0	1	1	1	0	0	0	0	0
364	32	Married	Total/Live	2	2		2 PUC	Secondary school /Intermediary (ITI course, class XII/X or Intermediate)	Employed	Yes	3001-10000	I/Myself	No/0	No/0	No/0	No/0	No/0	No/0	No/0	No/0	No/0	No/0	No/0	Yes /1	Fully trust	Strongly agree	Strongly agree	Strongly agree	Strongly disagree	Yes	0	0	0	0	0	0	0	0	0	0	0	0	0	0	0	1	0	0	0
365	29	Married	Total/Live	2	2		Puc	Secondary school /Intermediary (ITI course, class XII/X or Intermediate)	Employed	Yes	10,001- 20,000	Jointly me and spouse	No/0	No/0	No/0	No/0	No/0	No/0	No/0	No/0	Yes/1			Yes /1	Fully trust	Strongly agree	Strongly agree	Strongly agree	Strongly agree	Yes	0	0	0	0	0	0	0	0	0	0	0	1	1	1	0	0	0	0	0
366	33	Married	Total	1			15	Graduate (B.A/B.Sc /B.Com/Diploma	Employed	No	3001-10000	I/Myself	No/0	No/0	No/0	No/0	No/0	No/0	No/0	No/0	No/0	No/0	No/0	No/0	Fully trust	Strongly agree	Strongly agree	Strongly agree	Strongly agree	Yes	0	0	0	0	0	0	0	0	0	0	0	1	0	0	0	0	0	0	0
367	33	Married	Total/Live	2	2		15	Graduate (B.A/B.Sc /B.Com/Diploma	Employed	Yes	>50,000	Jointly me and spouse	No/0	No/0	No/0	No/0	No/0	No/0	No/0	No/0	No/0	No/0	No/0	Yes /1	Fully trust	Strongly agree	Strongly agree	Strongly agree	Strongly agree	Yes	0	0	0	0	0	0	0	0	0	0	0	1	1	1	0	1	1	0	0
368	24	Married	Total	1			PUC	Secondary school /Intermediary (ITI course, class XII/X or Intermediate)	Unemployed	Yes	3001-10000	I/Myself	No/0	No/0	No/0	No/0	No/0	No/0	No/0	No/0	No/0	No/0	No/0	No/0	Fully trust	Strongly agree		Strongly agree	Strongly disagree	Yes	0	0	0	0	0	0	0	0	0	0	0	0	1	0	0	1	0	0	0
369	24	Married	Total	1			2nd PUC	Secondary school /Intermediary (ITI course, class XII/X or Intermediate)	Unemployed	Yes	3001-10000	Jointly me and spouse	No/0	No/0	No/0	No/0	No/0	No/0	No/0	No/0	No/0	No/0	No/0	No/0	Fully trust	Strongly agree		Tend to agree	Strongly disagree	Yes	0	0	0	0	0	0	0	0	0	0	0	1	0	0	0	0	0	0	0
370	29	Married	Total/Live	2	2		10th	Secondary school /Intermediary (ITI course, class XII/X or Intermediate)	Unemployed	Yes	3001-10000	I/Myself	No/0	No/0	No/0	No/0	No/0	No/0	No/0	No/0	No/0	No/0	No/0	No/0	Fully trust	Strongly agree	Strongly agree	Strongly agree	Strongly disagree	Yes	0	0	0	0	0	0	0	0	0	0	0	1	0	0	0	0	0	0	0
371	34	Married	Total/Live	1	1		17	Professional degree/Post graduate	Employed	Yes	>50,000	Jointly me and spouse	No/0	No/0	No/0	No/0	No/0	No/0	No/0	No/0	No/0	No/0	No/0	Yes /1	Fully trust	Strongly agree	Strongly agree	Strongly agree	Strongly agree	Yes	0	0	0	0	0	0	0	0	0	0	0	1	1	1	0	0	1	0	0
372	32	Married	Total/Live	1	1		15	Graduate (B.A/B.Sc /B.Com/Diploma	Homemaker	Yes	>50,000	Jointly me and spouse	No/0	No/0	No/0	No/0	No/0	No/0	No/0		No/0	No/0	No/0	Yes /1	Fully trust	Strongly agree	Strongly agree	Strongly agree	Strongly agree	Yes	0	0	0	0	0	0	0	0	0	0	0	1	1	1	0	0	0	0	0
373	42	Married	Total/Live	1	1		15	Graduate (B.A/B.Sc /B.Com/Diploma	Employed	Yes	>50,000	Jointly me and spouse	No/0	No/0	No/0	No/0	No/0	No/0	No/0	No/0	No/0	No/0	No/0	Yes /1	Fully trust	Strongly agree	Strongly agree	Strongly agree	Strongly agree	Yes	0	0	0	0	0	0	0	0	0	0	0	1	1	1	1	0	1	0	0
374	40	Married	Total/Live	2	2		15	Graduate (B.A/B.Sc /B.Com/Diploma	Employed	Yes	>50,000	Jointly me and spouse	No/0	No/0	No/0	No/0	No/0	No/0	No/0	No/0	No/0	No/0	No/0	Yes /1	Fully trust	Strongly agree	Tend to agree	Strongly disagree	Strongly agree	Yes	0	0	0	0	0	0	0	0	0	0	0	0	1	1	0	1	1	0	0
375	29	Married	Total/Live	3	3		5	High school (class V to IX)	Employed	Yes	10,001- 20,000	Jointly me and spouse	No/0	No/0	No/0	No/0	No/0	No/0	No/0	No/0	No/0	No/0	No/0	Yes /1	Fully trust	Strongly agree	Strongly agree	Strongly agree	Strongly agree	Yes	0	0	0	0	0	0	0	0	0	0	0	1	0	0	0	0	0	0	0
376	33	Married	Total/Live	1	1		0	**Illiterate	Employed	Yes	20,001-30,000	Jointly me and spouse	No/0	No/0	No/0	No/0	No/0	No/0	No/0	No/0	No/0	No/0	No/0	Yes /1	Fully trust	Strongly agree	Strongly agree	Strongly agree	Strongly agree	Yes	0	0	0	0	0	0	0	0	0	0	0	1	0	0	0	0	0	0	0
377	28	Married	Total/Live	3	3		15	Graduate (B.A/B.Sc /B.Com/Diploma	Homemaker	Yes	Don’t know	Jointly me and spouse	No/0	No/0	No/0	No/0	No/0	No/0	No/0	No/0	No/0	No/0	No/0	Yes /1	Mostly trust	Strongly agree	Strongly agree	Strongly agree	Strongly agree	Yes	0	0	0	0	0	0	0	0	0	0	0	1	1	0	0	0	0	0	0
378	30	Married	Total/Live	1	1		12	Secondary school /Intermediary (ITI course, class XII/X or Intermediate)	Homemaker	Yes	Don’t know	Jointly me and spouse	No/0	No/0	No/0	No/0	No/0	No/0	No/0	No/0	No/0	No/0	No/0	Yes /1	Fully trust	Strongly agree	Strongly agree	Strongly agree	Strongly agree	Yes	0	0	0	0	0	0	0	0	0	0	0	1	1	1	0	0	0	0	0
379	30	Married	Total/Live	2	2		10th	Secondary school /Intermediary (ITI course, class XII/X or Intermediate)	Employed	Yes	3001-10000	Jointly me and spouse	No/0	No/0	No/0	No/0	No/0	No/0	No/0	No/0	No/0	No/0	No/0	No/0	Fully trust	Strongly agree	Strongly agree		Strongly disagree	Yes	0	0	0	0	0	0	0	0	0	0	0	1	0	0	0	0	0	0	0
380	31	Married	Total/ Live/Dead	02	02	0	12y	Secondary school /Intermediary (ITI course, class XII/X or Intermediate)	Employed	Yes	10,001- 20,000	I/Myself	Yes/1	No/0	No/0	No/0	No/0	No/0	No/0	No/0	No/0	No/0	No/0	Yes /1	Fully trust	Strongly agree	Strongly agree	Strongly agree	Strongly agree	Yes	0	0	0	0	0	0	0	0	0	0	0	1	1	0	1	0	0	0	0
381	36	Married	Total/Live	2	2		10th	Secondary school /Intermediary (ITI course, class XII/X or Intermediate)	Employed	Yes	3001-10000	Spouse	No/0	No/0	No/0	No/0	No/0	No/0	No/0	No/0	No/0	No/0	No/0	No/0	Fully trust		Strongly agree	Tend to disagree	Tend to disagree	Yes	0	0	0	0	0	0	0	0	0	0	0	1	0	0	0	0	0	0	0
382	29	Married	Total/ Live/Dead	02	02	0	12y	Secondary school /Intermediary (ITI course, class XII/X or Intermediate)	Homemaker	Yes	10,001- 20,000	I/Myself	No/0	No/0	No/0	No/0	No/0	No/0	No/0	No/0	No/0	No/0	No/0	Yes /1	Fully trust	Strongly agree	Strongly agree	Strongly agree	Strongly agree	Yes	0	0	0	0	0	0	0	0	0	0	0	1	0	1	1	0	0	0	0
383	28	Married	Total/Live	2	2		PUC	Secondary school /Intermediary (ITI course, class XII/X or Intermediate)	Homemaker	Yes	3001-10000	Jointly me and spouse	No/0	No/0	No/0	No/0	No/0	No/0	No/0	No/0	No/0	No/0	No/0	No/0	Fully trust	Strongly agree	Strongly agree	Tend to disagree	Tend to disagree	Yes	0	0	0	0	0	0	0	0	0	0	0	1	0	0	0	0	0	0	0
384	29	Married	Total/ Live/Dead	02	02	0	0y	**Illiterate	Homemaker	Yes	10,001- 20,000	Jointly me and spouse	No/0	No/0	No/0	No/0	No/0	No/0	No/0	No/0	No/0	No/0	No/0	Yes /1	Fully trust	Strongly agree	Strongly agree	Strongly agree	Strongly agree	Yes	0	0	0	0	0	0	0	0	0	0	0	1	0	0	0	0	0	0	0
385	35	Married	Total/Live	2	2		PUC	Secondary school /Intermediary (ITI course, class XII/X or Intermediate)	Homemaker	Yes	3001-10000	Jointly me and spouse	No/0	No/0	No/0	No/0	No/0	No/0	No/0	No/0	No/0	No/0	No/0	Yes /1	Fully trust	Strongly agree	Strongly agree	Tend to disagree	Strongly disagree	Yes	0	0	0	0	0	0	0	0	0	0	0	1	0	0	0	0	0	0	0
386	32	Married	Total/Live	2	2		PUC	Secondary school /Intermediary (ITI course, class XII/X or Intermediate)	Homemaker	Yes	3001-10000	Jointly me and spouse	No/0	No/0	No/0	No/0	No/0	No/0	No/0	No/0	No/0	No/0	No/0	Yes /1	Fully trust	Strongly agree	Strongly agree	Strongly agree	Strongly disagree	Yes	0	0	0	0	0	0	0	0	0	0	0	1	0	0	0	0	0	0	0
387	35	Married	Total/Live	3	3		PUC	Secondary school /Intermediary (ITI course, class XII/X or Intermediate)	Employed	Yes	10,001- 20,000	Jointly me and spouse	No/0	No/0	No/0	No/0	No/0	No/0	No/0	No/0	No/0	No/0	No/0	No/0	Fully trust	Strongly agree	Strongly agree	Strongly agree	Strongly disagree	Yes	0	0	0	0	0	0	0	0	0	0	0	1	0	0	0	0	0	0	0
388	36	Married	Total/Live	2	2		15	Graduate (B.A/B.Sc /B.Com/Diploma	Homemaker	Yes	10,001- 20,000	Jointly me and spouse	No/0	No/0	Yes/1	No/0	No/0	No/0	No/0	No/0	No/0	No/0	No/0	Yes /1	Fully trust	Strongly agree	Strongly agree	Strongly agree	Strongly agree	Yes	0	0	0	0	0	0	0	0	0	0	0	1	1	1	1	0	0	0	0
389	37	Married	Total/Live	2	2		PUC	Secondary school /Intermediary (ITI course, class XII/X or Intermediate)	Homemaker	Yes	10,001- 20,000	Jointly me and spouse	No/0	No/0	No/0	No/0	No/0	No/0	No/0	No/0	No/0	No/0	No/0	No/0	Fully trust	Strongly agree	Strongly agree	Strongly agree	Strongly disagree	Yes	0	0	0	0	0	0	0	0	0	0	0	1	0	0	0	0	0	0	0
390	29	Married	Total/Live	2	2		12	Secondary school /Intermediary (ITI course, class XII/X or Intermediate)	Homemaker	Yes	10,001- 20,000	Jointly me and spouse	No/0	No/0	No/0	No/0	No/0	No/0	No/0	No/0	No/0	No/0	No/0	Yes /1	Fully trust	Strongly agree	Strongly agree	Strongly agree	Strongly agree	Yes	0	0	0	0	0	0	0	0	0	0	0	1	1	1	1	0	0	0	0
391	41	Married	Total/ Live/Dead	02	02	0	17y	Professional degree/Post graduate	Employed	Yes	>50,000	Spouse	No/0	No/0	No/0	No/0	No/0	No/0	No/0	No/0	No/0	No/0	No/0	Yes /1	Fully trust	Strongly agree	Strongly agree	Tend to agree	Tend to disagree	Yes	0	0	0	0	0	0	0	0	0	0	0	1	0	1	1	0	0	0	0
392	38	Married	Total/Live	2	2		17	Professional degree/Post graduate	Employed	Yes	10,001- 20,000	I/Myself	No/0	No/0	No/0	No/0	No/0	No/0	No/0	No/0	No/0	No/0	No/0	Yes /1	Fully trust	Strongly agree	Strongly agree	Strongly agree	Strongly disagree	Yes	0	0	0	0	0	0	0	0	0	0	0	1	0	0	0	1	0	0	0
393	40	Married	Total/Live	2	2		17	Professional degree/Post graduate	Employed	Yes	30,001-40,000	Jointly me and spouse	No/0	No/0	No/0	No/0	No/0	No/0	No/0	No/0	No/0	No/0	No/0	Yes /1	Do not trust	Strongly disagree	Strongly disagree	Strongly disagree	Strongly disagree	Yes	0	0	0	0	0	0	0	0	0	0	0	1	0	0	0	0	0	0	0
394	24	Married	Total/Live	1	1		13	Graduate (B.A/B.Sc /B.Com/Diploma	Homemaker	Yes	10,001- 20,000	Spouse	No/0	No/0	No/0	No/0	No/0	No/0	No/0	No/0	No/0	No/0	No/0	Yes /1	Fully trust	Strongly agree	Strongly agree	Strongly agree	Strongly agree	Yes	0	0	0	0	0	0	0	0	0	0	0	1	1	0	1	0	0	0	0
395	42	Married	Total/Live	2	2		10	Secondary school /Intermediary (ITI course, class XII/X or Intermediate)	Employed	Yes	10,001- 20,000	Jointly me and spouse	No/0	No/0	No/0	No/0	No/0	No/0	No/0	No/0	No/0	No/0	No/0	Yes /1	Fully trust	Strongly agree	Strongly agree	Strongly agree	Strongly agree	Yes	0	0	0	0	0	0	0	0	0	0	0	1	1	0	0	0	0	0	0
396	34	Married	Total/Live	2	2		12	Secondary school /Intermediary (ITI course, class XII/X or Intermediate)	Employed	Yes	3001-10000	Jointly me and spouse	No/0	No/0	No/0	No/0	No/0	No/0	No/0	No/0	No/0	No/0	No/0	Yes /1	Fully trust	Strongly agree	Strongly agree	Strongly agree	Strongly agree	Yes	0	0	0	0	0	0	0	0	0	0	0	1	0	0	1	0	1	0	0
397	35	Married	Total/Live	2	2		15	Graduate (B.A/B.Sc /B.Com/Diploma	Homemaker	Yes	10,001- 20,000	Jointly me and spouse	No/0	No/0	No/0	No/0	No/0	No/0	No/0	No/0	No/0	No/0	No/0	Yes /1	Fully trust	Strongly agree	Strongly agree	Strongly agree	Strongly agree	Yes	0	0	0	0	0	0	0	0	0	0	0	1	1	1	1	1	1	0	0
398	36	Married	Total/Live	1	1		10	Secondary school /Intermediary (ITI course, class XII/X or Intermediate)	Homemaker	Yes	10,001- 20,000	Spouse	No/0	No/0	No/0	No/0	No/0	No/0	No/0	No/0	No/0	No/0	Yes/1	No/0	Fully trust	Strongly agree	Strongly agree	Strongly agree	Strongly agree	Yes	0	0	0	0	0	0	0	0	0	0	0	1	0	0	1	0	0	0	0
399	39	Married	Total/Live	4	3		15	Graduate (B.A/B.Sc /B.Com/Diploma	Homemaker	Yes	20,001-30,000	I/Myself	No/0	No/0	No/0	No/0	No/0	No/0	No/0	No/0	No/0	No/0	No/0	No/0	Fully trust	Strongly agree	Strongly agree	Strongly agree	Strongly agree	Yes	0	0	0	0	0	0	0	0	0	0	0	1	0	0	1	0	0	0	0
400	28	Married	Total/ Live/Dead	2	2	0	16	Professional degree/Post graduate	Homemaker	Yes	3001-10000	Jointly me and spouse	No/0	No/0	No/0	No/0	No/0	No/0	No/0	No/0	No/0	No/0	No/0	Yes /1	Fully trust	Strongly agree	Strongly agree	Strongly agree	Strongly agree		0	0	0	0	0	0	0	0	0	0	0	0	0	0	1	0	0	0	0
401	32	Married	Total/Live	2	2		12	Secondary school /Intermediary (ITI course, class XII/X or Intermediate)	Employed	Yes	10,001- 20,000	Jointly me and spouse	No/0	No/0	No/0	No/0	No/0	No/0	No/0	No/0	No/0	No/0	No/0	No/0	Mostly trust	Tend to agree	Tend to agree	Tend to agree	Tend to agree	Yes	0	0	0	0	0	0	0	0	0	0	0	1	0	0	1	0	0	0	0
402	30	Married	Total/Live	2	2		11	Secondary school /Intermediary (ITI course, class XII/X or Intermediate)	Employed	Yes	3001-10000	Jointly me and spouse	No/0	No/0	No/0	No/0	No/0	No/0	No/0	No/0	No/0	No/0	No/0	No/0	Mostly trust	Tend to agree	Tend to agree	Tend to agree	Tend to agree	Yes	0	0	0	0	0	0	0	0	0	0	0	1	0	0	1	0	0	0	0
403	42	Married	Total/Live	2	2		8	High school (class V to IX)	Homemaker	Yes	3001-10000	I/Myself	No/0	No/0	No/0	No/0	No/0	No/0	No/0	No/0	No/0	No/0	No/0	Yes /1	Fully trust	Strongly agree	Strongly agree	Strongly agree	Strongly agree	Yes	0	0	0	0	0	0	0	0	0	0	0	0	0	0	0	0	0	1	0
404	32	Married	Total/Live	2	2		7	High school (class V to IX)	Homemaker	Yes	3001-10000	I/Myself	No/0	No/0	No/0	No/0	No/0	No/0	No/0	No/0	No/0	No/0	No/0	Yes /1	Fully trust	Strongly agree	Strongly agree	Strongly agree	Strongly agree	Yes	0	0	0	0	0	0	0	0	0	0	0	1	0	0	1	0	0	0	0
405	26	Married	Total/Live	1	1		15	Graduate (B.A/B.Sc /B.Com/Diploma	Homemaker	Yes	10,001- 20,000	Jointly me and spouse	No/0	No/0	No/0	No/0	No/0	No/0	No/0	No/0	No/0	No/0	No/0	Yes /1	Fully trust	Strongly agree	Strongly agree	Strongly agree	Strongly agree	Yes	0	0	0	0	0	0	0	0	0	0	0	0	0	0	1	0	0	0	0
406	35	Married	Total/Live	2	2		9	Secondary school /Intermediary (ITI course, class XII/X or Intermediate)	Homemaker	Yes	3001-10000	Spouse	No/0	No/0	No/0	No/0	No/0	No/0	No/0	No/0	No/0	No/0	No/0	Yes /1	Fully trust	Strongly agree	Strongly agree	Strongly agree	Strongly agree	Yes	0	0	0	0	0	0	0	0	0	0	0	0	0	0	1	0	0	0	0
407	44	Married	Total/Live	2	2		5	High school (class V to IX)	Employed	No	3001-10000	Jointly me and spouse	No/0	No/0	No/0	No/0	No/0	No/0	No/0	No/0	No/0	No/0	No/0	Yes /1	Fully trust	Strongly agree	Strongly agree	Strongly agree	Strongly agree	Yes	0	0	0	0	0	0	0	0	0	0	0	1	0	0	1	0	0	0	0
408	36	Married	Total	1			13	Graduate (B.A/B.Sc /B.Com/Diploma	Employed	Yes	10,001- 20,000	I/Myself	No/0	No/0	No/0	No/0	No/0	No/0	No/0	No/0	No/0	No/0	No/0	Yes /1	Fully trust	Strongly agree	Strongly agree	Strongly agree	Strongly agree	Yes	0	0	0	0	0	0	0	0	0	0	0	1	1	0	1	1	0	0	0
409	35	Married	Total/Live	2	2		7	High school (class V to IX)	Homemaker	Yes	3001-10000	Jointly me and spouse	No/0	No/0	No/0	Yes/1	No/0	No/0	No/0	No/0	No/0	No/0	No/0	Yes /1	Fully trust	Strongly agree	Strongly agree	Strongly agree	Strongly agree	Yes	0	0	0	0	0	0	0	0	0	0	0	1	0	0	0	0	0	0	0
410	32	Married	Total/Live	4	4		7	High school (class V to IX)	Homemaker	Yes	3001-10000	Jointly me and spouse	No/0	No/0	No/0	No/0	No/0	No/0	No/0	No/0	No/0	No/0	No/0	Yes /1	Fully trust	Strongly agree	Strongly agree	Strongly agree	Strongly agree	Yes	0	0	0	0	0	0	0	0	0	0	0	1	0	0	0	1	0	0	0
411	29	Married	Total/Live	2	2		9	Secondary school /Intermediary (ITI course, class XII/X or Intermediate)	Homemaker	Yes	3001-10000	Jointly me and spouse	No/0	No/0	No/0	No/0	No/0	No/0	No/0	No/0	No/0	No/0	No/0	Yes /1	Fully trust	Strongly agree	Strongly agree	Strongly agree	Strongly agree	Yes	0	0	0	0	0	0	0	0	0	0	0	1	0	0	0	0	0	0	0
412	26	Married	Total/Live	2	2		10	Secondary school /Intermediary (ITI course, class XII/X or Intermediate)	Homemaker	Yes	3001-10000	Jointly me and spouse	No/0	No/0	No/0	No/0	No/0	No/0	No/0	No/0	No/0	No/0	No/0	Yes /1	Fully trust	Strongly agree	Strongly agree	Strongly agree	Strongly agree		0	0	0	0	0	0	0	0	0	0	0	1	0	0	1	0	0	0	0
413	23	Married	Total/Live	2	2		7	High school (class V to IX)	Employed	No	10,001- 20,000	I/Myself	No/0	No/0	No/0	No/0	No/0	No/0	No/0	No/0	No/0	No/0	No/0	No/0	Fully trust	Strongly agree	Strongly agree	Strongly agree	Strongly agree	Yes	0	0	0	0	0	0	0	0	0	0	0	1	0	0	0	0	0	0	0
414	36	Married	Total/Live	2	2		10	Secondary school /Intermediary (ITI course, class XII/X or Intermediate)	Homemaker	Yes	10,001- 20,000	Jointly me and spouse	No/0	No/0	No/0	No/0	No/0	No/0	No/0	No/0	No/0	No/0	No/0	No/0	Mostly trust	Strongly agree	Strongly agree	Tend to agree	Strongly agree	Yes	0	0	0	0	0	0	0	0	0	0	0	1	0	0	1	0	0	0	0
415	28	Married	Total				15	Graduate (B.A/B.Sc /B.Com/Diploma	Employed	No	3001-10000	Spouse	No/0	No/0	No/0	No/0	No/0	No/0	No/0	No/0	No/0	No/0	No/0	No/0	Fully trust	Strongly agree	Strongly agree	Strongly agree	Strongly agree	Yes	0	0	0	0	0	0	0	0	0	0	0	1	0	0	0	0	0	0	0
416	27	Married	Total/Live	1	1		15	Graduate (B.A/B.Sc /B.Com/Diploma	Homemaker	Yes	3001-10000	Spouse	No/0	No/0	No/0	No/0	No/0	No/0	No/0	No/0	No/0	No/0	No/0	Yes /1	Fully trust	Strongly agree	Strongly agree	Strongly agree	Strongly agree	Yes	0	0	0	0	0	0	0	0	0	0	0	1	0	0	1	0	0	0	0
417	25	Married	Total/Live	2	2		16	Graduate (B.A/B.Sc /B.Com/Diploma	Homemaker	Yes	20,001-30,000	Spouse	No/0	No/0	No/0	No/0	No/0	No/0	No/0	No/0	No/0	No/0	No/0	No/0	Fully trust	Strongly agree	Strongly agree	Strongly agree	Strongly agree	Yes	0	0	0	0	0	0	0	0	0	0	0	1	0	0	1	0	0	0	0
418	32	Married	Total/ Live/Dead	2	2	0	12	Secondary school /Intermediary (ITI course, class XII/X or Intermediate)	Employed	Yes	3001-10000	Jointly me and spouse	No/0	No/0	No/0	No/0	No/0	No/0	No/0	No/0	No/0	No/0	No/0	Yes /1	Fully trust	Strongly agree	Strongly agree	Strongly agree	Strongly agree		0	0	0	0	0	0	0	0	0	0	0	1	1	1	0	0	0	0	0
419	44	Married	Total/ Live/Dead	3	2	1	10	Secondary school /Intermediary (ITI course, class XII/X or Intermediate)	Homemaker	Yes	3001-10000	Jointly me and spouse	No/0	No/0	No/0	No/0	No/0	No/0	No/0	No/0	No/0	No/0	No/0	Yes /1	Fully trust	Strongly agree	Tend to disagree	Strongly agree	Strongly agree	Yes	0	0	0	0	0	0	0	0	0	0	0	1	1	0	0	0	0	0	0
420	38	Married	Total/ Live/Dead	2	2	0	10	Secondary school /Intermediary (ITI course, class XII/X or Intermediate)	Employed	Yes	3001-10000	Jointly me and spouse	No/0	No/0	No/0	No/0	No/0	No/0	No/0	No/0	No/0	No/0	No/0	Yes /1	Fully trust	Strongly agree	Strongly agree	Strongly agree	Strongly agree	Yes	0	0	0	0	0	0	0	0	0	0	0	1	1	0	0	0	0	0	0
421	35	Married	Total/ Live/Dead	2	2	0	5	High school (class V to IX)	Homemaker	Yes	3001-10000	Jointly me and spouse	No/0	No/0	No/0	No/0	No/0	No/0	No/0	No/0	No/0	No/0	No/0	Yes /1	Fully trust	Strongly agree	Strongly agree	Strongly agree	Strongly agree	Yes	0	0	0	0	0	0	0	0	0	0	0	1	1	0	0	0	0	0	0
422	32	Married	Total/ Live/Dead	2	2	0	12	Secondary school /Intermediary (ITI course, class XII/X or Intermediate)	Homemaker	Yes	3001-10000	I/Myself	No/0	No/0	No/0	No/0	No/0	No/0	No/0	No/0	No/0	No/0	No/0	Yes /1	Fully trust	Strongly agree	Strongly agree	Strongly agree	Strongly agree	Yes	0	0	0	0	0	0	0	0	0	0	0	1	1	0	0	0	0	0	0
423	35	Married	Total/Live	2	2		17	Professional degree/Post graduate	Employed	Yes	10,001- 20,000	Jointly me and spouse	No/0	No/0	No/0	No/0	No/0	No/0	No/0	No/0	No/0	No/0	No/0	Yes /1	Fully trust	Strongly agree	Strongly agree	Strongly agree	Strongly agree	Yes	0	0	0	0	0	0	0	0	0	0	0	1	1	1	1	0	0	0	0
424	29	Married	Total/Live	1	1		15	Graduate (B.A/B.Sc /B.Com/Diploma	Homemaker	Yes	10,001- 20,000	I/Myself	No/0	No/0	No/0	No/0	No/0	No/0	No/0	No/0	No/0	No/0	No/0	Yes /1	Fully trust	Strongly agree	Strongly agree	Strongly agree	Strongly agree	Yes	0	0	0	0	0	0	0	0	0	0	0	1	0	0	1	0	0	0	0
425	32	Married	Total/Live	2	2		15	Graduate (B.A/B.Sc /B.Com/Diploma	Homemaker	Yes	10,001- 20,000	I/Myself	No/0	No/0	No/0	No/0	No/0	No/0	No/0	No/0	No/0	No/0	No/0	Yes /1	Fully trust	Strongly agree	Strongly agree	Strongly agree	Strongly agree	Yes	0	0	0	0	0	0	0	0	0	0	0	1	1	0	1	0	0	0	0
426	35	Married	Total/Live	1	1		15	Graduate (B.A/B.Sc /B.Com/Diploma	Employed	Yes	10,001- 20,000	Jointly me and spouse	No/0	No/0	No/0	No/0	No/0	No/0	No/0	No/0	No/0	No/0	No/0	Yes /1	Fully trust	Strongly agree	Strongly agree	Strongly agree	Strongly agree	Yes	0	0	0	0	0	0	0	0	0	0	0	1	1	0	1	1	0	0	0
427	33	Married	Total/Live	1	1		13	Graduate (B.A/B.Sc /B.Com/Diploma	Homemaker	Yes	10,001- 20,000	Jointly me and spouse	No/0	No/0	No/0	No/0	No/0	No/0		No/0	No/0	No/0	No/0	Yes /1	Fully trust	Strongly agree	Strongly agree	Strongly agree	Strongly agree	Yes	0	0	0	0	0	0	0	0	0	0	0	1	0	0	1	0	0	0	0
428	33	Married	Total/Live	1	1		10	Secondary school /Intermediary (ITI course, class XII/X or Intermediate)	Homemaker	Yes	3001-10000	Jointly me and spouse	No/0	No/0	No/0	No/0	No/0	No/0	No/0	No/0	No/0	No/0	No/0	Yes /1		Strongly agree	Strongly agree	Strongly agree	Strongly agree	Yes	0	0	0	0	0	0	0	0	0	0	0	1	0	0	1	0	0	0	0
429	30	Married	Total/Live	1	1		4	Primary School (upto Class IV)	Employed	Yes	10,001- 20,000	I/Myself	No/0	No/0	No/0	No/0	No/0	No/0	No/0	No/0	No/0	No/0	No/0	No/0	Mostly trust	Strongly agree	Strongly agree	Strongly agree	Strongly agree	Yes	0	0	0	0	0	0	0	0	0	0	0	1	0	0	1	0	0	0	0
430	35	Widow / Widower	Total/Live	2	2		10	Secondary school /Intermediary (ITI course, class XII/X or Intermediate)	Employed		3001-10000	I/Myself	No/0	No/0	No/0	No/0	No/0	No/0	No/0	No/0	No/0	No/0	No/0	Yes /1		Strongly agree	Strongly agree	Strongly agree	Strongly agree	Yes	0	0	0	0	0	0	0	0	0	0	0	1	1	0	1	0	0	0	0
431	35	Married	Total/Live	2	2		15	Graduate (B.A/B.Sc /B.Com/Diploma	Employed	Yes	10,001- 20,000	I/Myself	No/0	No/0	No/0	No/0	No/0	No/0	No/0	No/0	No/0	No/0	No/0	Yes /1	Fully trust	Strongly agree	Strongly agree	Strongly agree	Strongly agree	Yes	0	0	0	0	0	0	0	0	0	0	0	1	0	1	1	0	0	0	0
432	36	Married	Total/Live	2	2		24	Professional degree/Post graduate	Employed	Yes	30,001-40,000	Jointly me and spouse	No/0	No/0	No/0	No/0	No/0	No/0	No/0	No/0	No/0	No/0	No/0	Yes /1	Mostly trust	Tend to agree	Tend to agree	Tend to agree	Tend to agree	Yes	0	0	0	0	0	0	0	0	0	0	0	1	1	1	1	0	0	0	0
433	28	Married	Total/Live	2	2		10	Secondary school /Intermediary (ITI course, class XII/X or Intermediate)	Homemaker	Yes	3001-10000	Jointly with others in the household	No/0	No/0	No/0	No/0	No/0	No/0	No/0	No/0	No/0	No/0	No/0	Yes /1	Fully trust	Strongly agree	Strongly agree	Strongly agree	Strongly agree	Yes	0	0	0	0	0	0	0	0	0	0	0	1	0	0	1	0	0	0	0
434	34	Married	Total/Live	1	1		15	Graduate (B.A/B.Sc /B.Com/Diploma	Homemaker	Yes	10,001- 20,000	Jointly with others in the household	No/0	No/0	No/0	No/0	No/0	No/0	No/0	No/0	No/0	No/0	No/0	Yes /1	Fully trust	Strongly agree	Strongly agree	Strongly agree	Strongly agree	Yes	0	0	0	0	0	0	0	0	0	0	0	1	1	0	0	0	0	0	0
435	24	Married	Total/Live	2	2		10	Secondary school /Intermediary (ITI course, class XII/X or Intermediate)	Homemaker	Yes	10,001- 20,000	Jointly me and spouse	No/0	No/0	No/0	No/0	No/0	No/0	No/0	No/0	No/0	No/0	No/0	Yes /1	Fully trust	Strongly agree	Strongly agree	Strongly agree	Strongly agree	Yes	0	0	0	0	0	0	0	0	0	0	0	1	0	0	1	0	0	0	0
436	24	Married	Total/Live	2	2		12	Secondary school /Intermediary (ITI course, class XII/X or Intermediate)	Homemaker	Yes	3001-10000	Jointly me and spouse	No/0	No/0	No/0	No/0	No/0	No/0	No/0	No/0	No/0	No/0	No/0	Yes /1	Fully trust	Strongly agree	Strongly agree	Strongly agree	Strongly agree	Yes	0	0	0	0	0	0	0	0	0	0	0	1	0	0	0	1	0	0	0
437	38	Married	Total/Live	1	1		9	Secondary school /Intermediary (ITI course, class XII/X or Intermediate)	Homemaker	Yes	3001-10000	Jointly me and spouse	No/0	No/0	No/0	No/0	No/0	No/0	No/0	No/0	No/0	No/0	No/0	Yes /1	Fully trust	Strongly agree	Strongly agree	Strongly agree	Strongly agree	Yes	0	0	0	0	0	0	0	0	0	0	0	1	0	0	0	0	1	0	0
438	22	Married	Total/Live	2	2		10	Secondary school /Intermediary (ITI course, class XII/X or Intermediate)	Homemaker	Yes	10,001- 20,000	Spouse	No/0	No/0	No/0	No/0	No/0	No/0	No/0	No/0	No/0	No/0	No/0	No/0	Fully trust	Strongly agree	Strongly agree	Strongly agree	Strongly agree	Yes	0	0	0	0	0	0	0	0	0	0	0	1	0	0	1	0	0	0	0
439	23	Married	Total/Live	2	2		10	Secondary school /Intermediary (ITI course, class XII/X or Intermediate)	Homemaker	Yes	10,001- 20,000	I/Myself	No/0	No/0	No/0	No/0	No/0	No/0	No/0	No/0	No/0	No/0	No/0	No/0	Fully trust	Strongly agree	Strongly agree	Strongly agree	Strongly agree	Yes	0	0	0	0	0	0	0	0	0	0	0	1	1	0	1	0	0	0	0
440	22	Married	Total/Live	2	2		12	Secondary school /Intermediary (ITI course, class XII/X or Intermediate)	Homemaker	Yes	3001-10000	Spouse	No/0	No/0	No/0	No/0	No/0	No/0	No/0	No/0	No/0	No/0	No/0	Yes /1	Fully trust	Strongly agree	Strongly agree	Strongly agree	Strongly agree	Yes	0	0	0	0	0	0	0	0	0	0	0	1	0	0	0	0	0	0	0
441	29	Married	Total/ Live/Dead	1	1	0	9	Secondary school /Intermediary (ITI course, class XII/X or Intermediate)	Homemaker	Yes	3001-10000	Spouse	No/0	No/0	No/0	No/0	No/0	No/0	No/0	No/0	No/0	No/0	No/0	Yes /1	Fully trust	Strongly agree	Strongly agree	Strongly agree	Strongly agree		0	0	0	0	0	0	0	0	0	0	0	1	1	0	0	0	0	0	0
442	24	Married	Total/ Live/Dead	2	2	0	10	Secondary school /Intermediary (ITI course, class XII/X or Intermediate)	Homemaker	Yes	3001-10000	Spouse	No/0	No/0	No/0	No/0	No/0	No/0	No/0	No/0	No/0	No/0	No/0	Yes /1	Fully trust	Strongly agree	Strongly agree	Strongly agree	Strongly agree		0	0	0	0	0	0	0	0	0	0	0	1	1	0	0	0	0	0	0
443	30	Married	Total/ Live/Dead	2	2	0	12	Secondary school /Intermediary (ITI course, class XII/X or Intermediate)	Homemaker	Yes	3001-10000	Jointly me and spouse	No/0	No/0	No/0	No/0	No/0	No/0	No/0	No/0	No/0	No/0	No/0	Yes /1	Fully trust	Strongly agree	Strongly agree	Strongly agree	Strongly agree		0	0	0	0	0	0	0	0	0	0	0	1	1	0	0	0	0	0	0
444	26	Married	Total/Live	2	2		12	Secondary school /Intermediary (ITI course, class XII/X or Intermediate)	Homemaker	Yes	3001-10000	Jointly me and spouse	No/0	No/0	No/0	No/0	No/0	No/0	No/0	No/0	No/0	No/0	No/0	No/0	Fully trust	Strongly agree	Strongly agree	Strongly agree	Strongly agree	Yes	0	0	0	0	0	0	0	0	0	0	0	1	1	0	0	0	0	0	0
445	33	Married	Total/Live	1	1		16	Graduate (B.A/B.Sc /B.Com/Diploma	Homemaker	Yes	3001-10000	I/Myself	No/0	No/0	No/0	No/0	No/0	No/0	No/0	No/0	No/0	No/0	No/0	Yes /1	Fully trust	Strongly agree	Strongly agree	Strongly agree	Strongly agree	Yes	0	0	0	0	0	0	0	0	0	0	0	1	1	0	1	0	0	0	0
446	25	Married	Total/Live	2	2		14	Graduate (B.A/B.Sc /B.Com/Diploma	Homemaker	Yes	10,001- 20,000	Jointly me and spouse	No/0	No/0	No/0	No/0	No/0	No/0	No/0	No/0	No/0	No/0	No/0	Yes /1	Fully trust	Strongly agree	Strongly agree	Strongly agree	Strongly agree	Yes	0	0	0	0	0	0	0	0	0	0	0	1	0	0	1	0	0	0	0
447	29	Married	Total/ Live/Dead	3	2	1	12	Secondary school /Intermediary (ITI course, class XII/X or Intermediate)	Homemaker	Yes	3001-10000	Jointly me and spouse	No/0	No/0	No/0	No/0	No/0	No/0	No/0	No/0	No/0	No/0	No/0	Yes /1	Fully trust	Strongly agree	Strongly agree	Strongly agree	Strongly agree	Yes	0	0	0	0	0	0	0	0	0	0	0	1	0	0	0	0	0	0	0
448	26	Married	Total/ Live/Dead	2	2	0	12	Secondary school /Intermediary (ITI course, class XII/X or Intermediate)	Homemaker	Yes	10,001- 20,000	Jointly me and spouse	No/0	No/0	No/0	No/0	No/0	No/0	No/0	No/0	No/0	No/0	No/0	Yes /1	Fully trust	Strongly agree	Strongly agree	Strongly agree	Strongly agree	Yes	0	0	0	0	0	0	0	0	0	0	0	1	1	0	0	0	0	0	0
449	29	Married	Total/ Live/Dead	3	2	1	10	Secondary school /Intermediary (ITI course, class XII/X or Intermediate)	Homemaker	Yes	3001-10000	Jointly me and spouse	No/0	No/0	No/0	No/0	No/0	No/0	No/0	No/0	No/0	No/0	No/0	Yes /1	Fully trust	Strongly agree	Strongly agree	Strongly agree	Strongly agree	Yes	0	0	0	0	0	0	0	0	0	0	0	1	0	1	1	0	0	0	0
450	30	Married	Total/Live	3	2		7	High school (class V to IX)	Homemaker	Yes	3001-10000	Jointly me and spouse	No/0	No/0	No/0	No/0	No/0	No/0	No/0	No/0	No/0	No/0	No/0	No/0	Fully trust	Strongly agree	Strongly agree	Strongly agree	Strongly agree	Yes	0	0	0	0	0	0	0	0	0	0	0	0	0	0	0	0	0	1	0
451	25	Married	Total/Live	2	2		10	High school (class V to IX)	Homemaker	No	3001-10000	Jointly me and spouse	No/0	No/0	No/0	No/0	No/0	No/0	No/0	No/0	No/0	No/0	No/0	Yes /1	Fully trust	Strongly agree	Strongly agree	Strongly agree		Yes	0	0	0	0	0	0	0	0	0	0	0	1	1	0	0	0	0	0	0
452	28	Married	Total/Live	2	2			Secondary school /Intermediary (ITI course, class XII/X or Intermediate)	Homemaker	Yes	3001-10000	Jointly me and spouse	No/0	No/0	No/0	No/0	No/0	No/0	No/0	No/0	No/0	No/0	No/0	Yes /1	Fully trust	Tend to agree				Yes	0	0	0	0	0	0	0	0	0	0	0	1	1	0	0	0	0	0	0
453	29	Married	Total/Live	2	2		12	Secondary school /Intermediary (ITI course, class XII/X or Intermediate)	Homemaker	Yes	3001-10000	Jointly me and spouse	No/0	No/0	No/0	No/0	No/0	No/0	No/0	No/0	No/0	No/0	No/0	Yes /1	Fully trust	Strongly agree				Yes	0	0	0	0	0	0	0	0	0	0	0	1	1	0	0	0	0	0	0
454	38	Married	Total/ Live/Dead	4	2	2	7	High school (class V to IX)	Homemaker	Yes	3001-10000	Jointly me and spouse	No/0	No/0	No/0	No/0	No/0	No/0	No/0	No/0	No/0	No/0	No/0	Yes /1	Fully trust	Strongly agree				Yes	0	0	0	0	0	0	0	0	0	0	0	1	1	0	0	0	0	0	0
455	24	Married	Total/Live	2	2		15	Graduate (B.A/B.Sc /B.Com/Diploma	Homemaker	Yes	10,001- 20,000	Jointly me and spouse	No/0	No/0	No/0	No/0	No/0	No/0	No/0	No/0	No/0	No/0	No/0	Yes /1	Fully trust	Strongly agree	Strongly agree			Yes	0	0	0	0	0	0	0	0	0	0	0	1	1	0	0	0	0	0	0
456	29	Married	Total/Live	2	2		12	Secondary school /Intermediary (ITI course, class XII/X or Intermediate)	Homemaker	Yes	10,001- 20,000	Jointly with others in the household	No/0	No/0	No/0	No/0	No/0	No/0	No/0	No/0	No/0	No/0	No/0	Yes /1	Fully trust	Strongly agree	Strongly agree	Strongly agree	Strongly agree	Yes	0	0	0	0	0	0	0	0	0	0	0	1	0	0	0	1	1	0	0
457	38	Married	Total/Live	1	1		17	Graduate (B.A/B.Sc /B.Com/Diploma	Employed	Yes	10,001- 20,000	Jointly me and spouse	No/0	No/0	No/0	No/0	No/0	No/0	No/0	No/0	No/0	No/0	No/0	Yes /1	Fully trust	Strongly agree	Strongly agree	Strongly agree	Strongly agree	Yes	0	0	0	0	0	0	0	0	0	0	0	1	1	0	1	0	0	0	0
458	28	Married	Total/Live	1	1		15	Graduate (B.A/B.Sc /B.Com/Diploma	Homemaker	Yes	3001-10000	Jointly me and spouse	No/0	No/0	No/0	No/0	No/0	No/0	No/0	No/0	No/0	No/0	No/0	Yes /1	Fully trust	Strongly agree	Strongly agree	Strongly agree	Strongly agree	Yes	0	0	0	0	0	0	0	0	0	0	0	1	0	0	1	0	1	0	0
459	33	Married	Total/Live	2	2		8	High school (class V to IX)	Homemaker	Yes	3001-10000	I/Myself	No/0	No/0	No/0	No/0	No/0	No/0	No/0	No/0	No/0	No/0	No/0	Yes /1	Fully trust	Strongly agree	Strongly agree	Strongly agree	Strongly agree	Yes	0	0	0	0	0	0	0	0	0	0	0	1	0	0	1	0	0	0	0
460	34	Married	Total/Live	2	2		5	High school (class V to IX)	Employed	Yes	3001-10000	Jointly me and spouse	No/0	No/0	No/0	No/0	No/0	No/0	No/0	No/0	No/0	No/0	No/0	Yes /1	Fully trust	Strongly agree	Strongly agree	Strongly agree	Strongly agree	Yes	0	0	0	0	0	0	0	0	0	0	0	1	1	0	1	0	1	0	0
461	34	Married	Total/Live	2	2		19	Professional degree/Post graduate	Employed	Yes	30,001-40,000	Jointly me and spouse	No/0	No/0	No/0	No/0	No/0	No/0	No/0	No/0	No/0	No/0	No/0	Yes /1	Fully trust	Strongly agree	Strongly agree	Strongly agree	Strongly agree	Yes	0	0	0	0	0	0	0	0	0	0	0	1	1	0	0	0	0	0	0
462	37	Married	Total/Live	2	2		14	Graduate (B.A/B.Sc /B.Com/Diploma	Employed	Yes	10,001- 20,000	I/Myself	No/0	No/0	No/0	No/0	No/0	No/0	No/0	No/0	No/0	No/0	No/0	No/0	Mostly trust	Tend to agree	Tend to agree	Tend to agree	Tend to agree		0	0	0	0	0	0	0	0	0	0	0	1	0	0	1	0	0	0	0
463	39	Married	Total/Live	1	1		10	Secondary school /Intermediary (ITI course, class XII/X or Intermediate)	Employed	No	3001-10000	Jointly me and spouse	No/0	No/0	No/0	No/0	No/0	No/0	No/0	No/0	No/0	No/0	No/0	Yes /1	Fully trust	Strongly agree	Strongly agree	Strongly agree	Strongly agree	Yes	0	0	0	0	0	0	0	0	0	0	0	1	0	0	1	0	0	0	0
464	60	Widow / Widower	Total/Live	1	1		4	Primary School (upto Class IV)	Retired		<3000	I/Myself	No/0	No/0	No/0	No/0	No/0	No/0	No/0	No/0	No/0	No/0	No/0	Yes /1	Fully trust	Strongly agree	Strongly agree	Strongly agree	Strongly agree	Yes	0	0	0	0	0	0	0	0	0	0	0	0	0	0	0	0	0	1	0
465	35	Married	Total/Live	1	1		15	Graduate (B.A/B.Sc /B.Com/Diploma	Employed	No	3001-10000	I/Myself	No/0	No/0	No/0	No/0	No/0	No/0	No/0	No/0	No/0	No/0	No/0	Yes /1	Fully trust	Strongly agree	Strongly agree	Strongly agree	Strongly agree	Yes	0	0	0	0	0	0	0	0	0	0	0	1	1	0	0	1	0	0	0
466	46	Married	Total/Live	2	2		17	Professional degree/Post graduate	Employed	Yes	30,001-40,000	Jointly with others in the household	No/0	No/0	No/0	No/0	No/0	No/0	No/0	No/0	No/0	No/0	No/0	Yes /1	Mostly trust	Tend to agree	Tend to agree	Tend to agree	Tend to agree	Yes	0	0	0	0	0	0	0	0	0	0	0	1	1	0	1	0	0	0	0
467	42	Married	Total/Live	4	1		20	Professional degree/Post graduate	Employed	Yes	40,001-50,000	Jointly me and spouse	No/0	No/0	No/0	No/0	No/0	No/0	No/0	No/0	No/0	No/0	No/0	Yes /1	Mostly trust	Strongly agree	Strongly agree	Strongly agree	Strongly agree	Yes	0	0	0	0	0	0	0	0	0	0	0	1	1	1	1	0	0	0	0
468	33	Married	Total/Live	2	2		17	Professional degree/Post graduate	Employed	Yes	10,001- 20,000	Jointly me and spouse	No/0	No/0	No/0	No/0	No/0	No/0	No/0	No/0	No/0	No/0	No/0	Yes /1	Fully trust	Strongly agree	Strongly agree			Yes	0	0	0	0	0	0	0	0	0	0	0	1	1	0	0	0	0	0	0
469	25	Married	Total/ Live/Dead	2	1	1	12	Secondary school /Intermediary (ITI course, class XII/X or Intermediate)	Homemaker	Yes	30,001-40,000	Jointly me and spouse	Yes/1	No/0	No/0	No/0	No/0	No/0	No/0	No/0	No/0	No/0	No/0	Yes /1	Fully trust	Strongly agree	Strongly agree	Strongly agree	Strongly agree	Yes	0	0	0	0	0	0	0	0	0	0	0	1	0	0	1	0	0	0	0
470	38	Married	Total/ Live/Dead	1	1	0	15	Graduate (B.A/B.Sc /B.Com/Diploma	Employed	Yes	30,001-40,000	Jointly me and spouse	No/0	No/0	No/0	No/0	No/0	No/0	No/0	No/0	No/0	No/0	No/0	Yes /1	Fully trust	Strongly agree	Strongly agree	Strongly agree	Strongly agree	Yes	0	0	0	0	0	0	0	0	0	0	0	1	1	1	1	0	0	0	0
471	37	Married	Total/ Live/Dead	2	2	0	16	Professional degree/Post graduate	Employed	Yes	40,001-50,000	Jointly me and spouse	No/0	No/0	No/0	No/0	No/0	No/0	No/0	No/0	No/0	No/0	No/0	Yes /1	Fully trust	Strongly agree	Strongly agree	Strongly agree	Strongly agree	Yes	0	0	0	0	0	0	0	0	0	0	0	1	1	1	1	1	0	0	0
472	37	Married	Total/ Live/Dead	2	1	1	15	Professional degree/Post graduate	Homemaker	Yes	30,001-40,000	Jointly me and spouse	No/0	No/0	No/0	No/0	No/0	No/0	No/0	No/0	No/0	No/0	No/0	Yes /1	Fully trust	Strongly agree	Strongly agree	Strongly agree	Strongly agree		0	0	0	0	0	0	0	0	0	0	0	1	1	0	0	0	0	0	0
473	38	Married	Total/ Live/Dead	2	2	0	15	Graduate (B.A/B.Sc /B.Com/Diploma	Homemaker	Yes	20,001-30,000	Jointly me and spouse	No/0	No/0	No/0	No/0	No/0	No/0	No/0	No/0	No/0	No/0	No/0	Yes /1	Fully trust	Strongly agree	Strongly agree	Strongly agree	Strongly agree		0	0	0	0	0	0	0	0	0	0	0	1	1	0	1	0	0	0	0
474	34	Married	Total/Live	2	2		10	Secondary school /Intermediary (ITI course, class XII/X or Intermediate)	Homemaker	Yes	3001-10000	Jointly me and spouse	No/0	No/0	No/0	No/0	No/0	No/0	No/0	No/0	No/0	No/0	No/0	Yes /1	Fully trust	Strongly agree	Strongly agree	Strongly agree	Strongly agree	Yes	0	0	0	0	0	0	0	0	0	0	0	1	0	0	1	0	0	0	0
475	28	Married	Total/Live	1	1		15	Graduate (B.A/B.Sc /B.Com/Diploma	Employed	Yes	3001-10000	Jointly me and spouse	No/0	No/0	No/0	No/0	No/0	No/0	No/0	No/0	No/0	No/0	No/0	Yes /1	Fully trust	Strongly agree	Strongly agree	Strongly agree	Strongly agree	Yes	0	0	0	0	0	0	0	0	0	0	0	1	0	0	1	0	0	0	0
476	32	Married	Total/Live	2	2		12	Secondary school /Intermediary (ITI course, class XII/X or Intermediate)	Homemaker	Yes	3001-10000	Jointly me and spouse	No/0	No/0	No/0	No/0	No/0	No/0	No/0	No/0	No/0	No/0	No/0	Yes /1	Fully trust	Strongly agree	Strongly agree	Strongly agree	Strongly agree	Yes	0	0	0	0	0	0	0	0	0	0	0	1	0	0	1	0	0	0	0
477	32	Married	Total/Live	1	1		12	Secondary school /Intermediary (ITI course, class XII/X or Intermediate)	Homemaker	Yes	3001-10000	Jointly me and spouse	No/0	No/0	No/0	No/0	No/0	No/0	No/0	No/0	No/0	No/0	No/0	Yes /1	Fully trust	Strongly agree	Strongly agree	Strongly agree	Strongly agree	Yes	0	0	0	0	0	0	0	0	0	0	0	1	1	1	0	0	0	0	0
478	37	Married	Total	1			17	Professional degree/Post graduate	Employed	Yes	3001-10000	Jointly me and spouse	No/0	No/0	No/0	No/0	No/0	No/0	No/0	No/0	No/0	No/0	No/0	Yes /1	Fully trust	Strongly agree				Yes	0	0	0	0	0	0	0	0	0	0	0	1	1	0	0	0	0	0	0
479	34	Married	Total	1			15	Professional degree/Post graduate	Employed	Yes	3001-10000	Jointly me and spouse	Yes/1	No/0	Yes/1	No/0	No/0	No/0	No/0	No/0	No/0	No/0	No/0	Yes /1	Fully trust	Strongly agree	Strongly agree			Yes	0	0	0	0	0	0	0	0	0	0	0	1	1	0	0	0	0	0	0
480	32	Married	Total/ Live/Dead	2	2	0	12	Secondary school /Intermediary (ITI course, class XII/X or Intermediate)	Homemaker	Yes	10,001- 20,000	Spouse	No/0	No/0	No/0	No/0	No/0	No/0	No/0	No/0	No/0	No/0	No/0	Yes /1	Fully trust	Strongly agree	Strongly agree	Strongly agree	Strongly agree		0	0	0	0	0	0	0	0	0	0	0	1	1	1	0	0	0	0	0
481	38	Married	Total/Live	1	1		15	Graduate (B.A/B.Sc /B.Com/Diploma	Homemaker	Yes	10,001- 20,000	Jointly me and spouse	No/0	No/0	No/0	No/0	No/0	No/0	No/0	No/0	No/0	No/0	No/0	Yes /1	Fully trust	Strongly agree	Strongly agree	Strongly agree	Strongly agree	Yes	0	0	0	0	0	0	0	0	0	0	0	1	0	0	1	0	0	0	0
482	37	Married	Total/Live	2	2		10	Secondary school /Intermediary (ITI course, class XII/X or Intermediate)	Homemaker	Yes	3001-10000	Jointly me and spouse	No/0	No/0	No/0	No/0	No/0	No/0	No/0	No/0	No/0	No/0	No/0	Yes /1	Fully trust	Strongly agree	Strongly agree	Strongly agree	Strongly agree	Yes	0	0	0	0	0	0	0	0	0	0	0	1	0	0	1	0	0	0	0
483	34	Married	Total/Live	2	2		15	Graduate (B.A/B.Sc /B.Com/Diploma	Homemaker	Yes	10,001- 20,000	Jointly me and spouse	No/0	No/0	No/0	No/0	No/0	No/0	No/0	No/0	No/0	No/0	No/0	Yes /1	Fully trust	Strongly agree	Strongly agree	Strongly agree	Strongly agree	Yes	0	0	0	0	0	0	0	0	0	0	0	1	0	0	1	1	0	0	0
484	29	Married	Total/Live	2	2		9	Secondary school /Intermediary (ITI course, class XII/X or Intermediate)	Homemaker	Yes	10,001- 20,000	I/Myself	No/0	No/0	No/0	No/0	No/0	No/0	No/0	No/0	No/0	No/0	No/0	No/0	Fully trust	Strongly agree	Strongly agree	Strongly agree	Strongly agree	Yes	0	0	0	0	0	0	0	0	0	0	0	1	1	0	0	0	0	0	0
485	34	Married	Total/Live	2	2		16	Professional degree/Post graduate	Homemaker	Yes	10,001- 20,000	Jointly me and spouse	No/0	No/0	No/0	No/0	No/0	No/0	No/0	No/0	No/0	No/0	No/0	Yes /1	Fully trust	Strongly agree	Strongly agree	Strongly agree	Strongly agree	No	0	0	0	0	0	0	0	0	0	0	0	1	1	1	1	0	0	0	0
486	36	Married	Total/Live	2	2		15	Graduate (B.A/B.Sc /B.Com/Diploma	Homemaker	Yes	20,001-30,000	Jointly me and spouse	No/0	No/0	No/0	No/0	No/0	No/0	No/0	No/0	No/0	No/0	No/0	No/0	Fully trust	Strongly agree	Strongly agree	Strongly agree	Strongly agree	Yes	0	0	0	0	0	0	0	0	0	0	0	1	1	0	0	0	0	0	0
487	43	Married	Total/Live	2	2		10	Secondary school /Intermediary (ITI course, class XII/X or Intermediate)	Homemaker	Yes	3001-10000	I/Myself	Yes/1	No/0	No/0	No/0	No/0	No/0	No/0		No/0	No/0	No/0	Yes /1	Fully trust	Strongly agree	Strongly agree	Strongly agree	Strongly agree	Yes	0	0	0	0	0	0	0	0	0	0	0	1	1	0	0	0	0	0	0
488	32	Married	Total/Live	2	2		7	High school (class V to IX)	Homemaker	Yes	3001-10000	I/Myself	No/0	No/0	No/0	No/0	No/0	No/0	No/0	No/0	No/0	No/0	No/0	Yes /1	Fully trust	Strongly agree	Strongly agree	Strongly agree	Strongly agree	Yes	0	0	0	0	0	0	0	0	0	0	0	1	1	0	0	0	0	0	0
489	29	Married	Total/ Live/Dead	2	2	0	15	Graduate (B.A/B.Sc /B.Com/Diploma	Homemaker	Yes	10,001- 20,000	Spouse	No/0	No/0	No/0	No/0	No/0	No/0	No/0	No/0	No/0	No/0	No/0	Yes /1	Fully trust	Strongly agree	Strongly agree	Strongly agree	Strongly agree	Yes	0	0	0	0	0	0	0	0	0	0	0	1	0	0	1	0	0	0	0
490	44	Married	Total/ Live/Dead	2	2	0	10	Secondary school /Intermediary (ITI course, class XII/X or Intermediate)	Employed	Yes	10,001- 20,000	Jointly me and spouse	No/0	No/0	No/0	No/0	No/0	No/0	No/0	No/0	No/0	No/0	No/0	Yes /1	Fully trust	Strongly agree	Strongly agree	Strongly agree	Strongly agree		0	0	0	0	0	0	0	0	0	0	0	1	1	1	1	0	0	0	0
491	30	Married	Total/ Live/Dead	2	2	0	12	Secondary school /Intermediary (ITI course, class XII/X or Intermediate)	Homemaker	Yes	10,001- 20,000	Jointly me and spouse	No/0	No/0	No/0	No/0	No/0	No/0	No/0	No/0	No/0	No/0	No/0	Yes /1	Fully trust	Strongly agree	Strongly agree	Strongly agree	Strongly disagree	Yes	0	0	0	0	0	0	0	0	0	0	0	1	0	0	1	0	0	0	0
492	35	Married	Total/ Live/Dead	1	1	0	7	High school (class V to IX)	Homemaker	Yes	10,001- 20,000	Spouse	No/0	No/0	No/0	No/0	No/0	No/0	No/0	No/0	No/0	No/0	No/0	Yes /1	Fully trust	Strongly agree	Strongly agree	Strongly agree	Strongly agree		0	0	0	0	0	0	0	0	0	0	0	1	1	0	0	0	0	0	0
493	25	Married	Total/Live	2	2		10	Secondary school /Intermediary (ITI course, class XII/X or Intermediate)	Homemaker	Yes	3001-10000	Jointly me and spouse	No/0	No/0	No/0	No/0	No/0	No/0	No/0	No/0	No/0	No/0	No/0	Yes /1	Fully trust	Strongly agree	Strongly agree	Strongly agree	Strongly agree	Yes	0	0	0	0	0	0	0	0	0	0	0	1	0	0	0	0	0	0	0
494	31	Married	Total/ Live/Dead	2	2	0	12	Secondary school /Intermediary (ITI course, class XII/X or Intermediate)	Homemaker	Yes	10,001- 20,000	Jointly me and spouse	No/0	No/0	No/0	No/0	No/0	No/0	No/0	No/0	No/0	No/0	No/0	Yes /1	Fully trust	Strongly agree	Strongly agree	Strongly agree	Strongly agree		0	0	0	0	0	0	0	0	0	0	0	1	1	0	0	0	0	0	0
495	25	Married	Total/Live	2	2		7	High school (class V to IX)	Homemaker	Yes	10,001- 20,000	Spouse	No/0	No/0	No/0	No/0	No/0	No/0	No/0	No/0	No/0	No/0	No/0	No/0	Fully trust	Strongly agree	Strongly agree	Strongly agree	Strongly agree	Yes	0	0	0	0	0	0	0	0	0	0	0	1	0	0	0	0	0	0	0
496	30	Married	Total/Live	2	2		12	Secondary school /Intermediary (ITI course, class XII/X or Intermediate)	Homemaker	Yes	10,001- 20,000	Spouse	No/0	No/0	No/0	No/0	No/0	No/0	No/0	No/0	No/0	No/0	No/0	No/0	Fully trust	Strongly agree	Strongly agree	Strongly agree	Strongly agree	Yes	0	0	0	0	0	0	0	0	0	0	0	1	1	0	0	0	0	0	0
497	38	Married	Total/ Live/Dead	3	3	0	10	Secondary school /Intermediary (ITI course, class XII/X or Intermediate)	Homemaker	Yes	20,001-30,000	Jointly me and spouse	No/0	No/0	No/0	No/0	No/0	No/0	No/0	No/0	No/0	No/0	No/0	Yes /1	Fully trust	Strongly agree	Strongly agree	Strongly agree	Strongly agree		0	0	0	0	0	0	0	0	0	0	0	1	0	0	1	0	0	0	0
498	36	Married	Total/Live	1	1		5	High school (class V to IX)	Employed	Yes	3001-10000	I/Myself	No/0	No/0	No/0	No/0	No/0	No/0	No/0	No/0	No/0	No/0	No/0	Yes /1	Mostly trust	Strongly agree	Strongly agree	Strongly agree	Strongly agree	Yes	0	0	0	0	0	0	0	0	0	0	0	1	0	1	1	0	0	0	0
499	47	Married	Total/Live	2	2		10	Secondary school /Intermediary (ITI course, class XII/X or Intermediate)	Employed	No	3001-10000	Jointly me and spouse	No/0	No/0	No/0	No/0	No/0	No/0	No/0	No/0	No/0	No/0	No/0	Yes /1	Fully trust	Strongly agree	Strongly agree	Strongly agree		Yes	0	0	0	0	0	0	0	0	0	0	0	1	0	0	1	1	1	0	0
500	38	Married	Total/ Live/Dead	1	1	0	17yrs	Graduate (B.A/B.Sc /B.Com/Diploma	Homemaker	Yes	3001-10000	Jointly me and spouse	No/0	No/0	No/0	No/0	No/0	No/0	No/0	No/0	No/0	No/0	No/0	Yes /1	Fully trust	Strongly agree	Strongly agree	Strongly agree	Strongly agree		0	0	0	0	0	0	0	0	0	0	0	0	0	0	1	0	0	0	0
501	48	Married	Total/Live	1	1		12	Secondary school /Intermediary (ITI course, class XII/X or Intermediate)	Employed	No	3001-10000	Jointly me and spouse	No/0	No/0	No/0	No/0	No/0	No/0	No/0	No/0	No/0	No/0	No/0	Yes /1	Fully trust	Strongly agree	Strongly agree	Strongly agree	Strongly agree	Yes	0	0	0	0	0	0	0	0	0	0	0	1	0	0	0	1	0	0	0
502	34	Married	Total/Live	2	2		15	Graduate (B.A/B.Sc /B.Com/Diploma	Employed	Yes	10,001- 20,000	I/Myself	No/0	No/0	No/0	No/0	No/0	No/0	No/0	No/0	No/0	No/0	No/0	No/0	Fully trust	Strongly agree	Strongly agree	Strongly agree	Strongly agree	Yes	0	0	0	0	0	0	0	0	0	0	0	1	0	1	0	0	0	0	0
503	38	Married	Total/Live	1	1		10	Secondary school /Intermediary (ITI course, class XII/X or Intermediate)	Homemaker	Yes	3001-10000	Jointly me and spouse	No/0	No/0	No/0	No/0	No/0	No/0	No/0	No/0	No/0	No/0	No/0	Yes /1	Fully trust	Strongly agree	Strongly agree	Strongly agree	Strongly agree	Yes	0	0	0	0	0	0	0	0	0	0	0	1	0	1	0	1	1	0	0
504	39	Married	Total/ Live/Dead	2	2	0	17	Professional degree/Post graduate	Employed	Yes	20,001-30,000	Jointly me and spouse	No/0	No/0	No/0	No/0	No/0	No/0	No/0	No/0	No/0	No/0	No/0	Yes /1	Fully trust	Strongly agree	Strongly agree	Strongly agree	Strongly agree		0	0	0	0	0	0	0	0	0	0	0	0	0	0	1	0	0	0	0
505	38	Married	Total/Live	2	2		12	Secondary school /Intermediary (ITI course, class XII/X or Intermediate)	Employed	Yes	10,001- 20,000	I/Myself	No/0	No/0	No/0	No/0	No/0	No/0	No/0	No/0	No/0	No/0	No/0	Yes /1	Fully trust	Strongly agree	Strongly agree	Strongly agree	Strongly agree	Yes	0	0	0	0	0	0	0	0	0	0	0	1	0	1	0	1	0	0	0
506	43	Married	Total/Live	2	2		10	Secondary school /Intermediary (ITI course, class XII/X or Intermediate)	Homemaker	Yes	3001-10000	Jointly me and spouse	No/0	No/0	No/0	No/0	No/0	No/0	No/0	No/0	No/0	No/0	No/0	Yes /1	Fully trust	Strongly agree	Strongly agree	Strongly agree	Strongly agree	Yes	0	0	0	0	0	0	0	0	0	0	0	1	0	0	1	0	0	0	0
[truncated: 95 more columns]
